# Supplementary material for: Sctensor detects many-to-many cell–cell interactions from single cell RNA-sequencing data
Source: BMC Bioinformatics. 2023 Nov 7;24:420. doi: 10.1186/s12859-023-05490-y (PMC10631077; doi:10.1186/s12859-023-05490-y)
Supplement: Supplementary file 14 — Additional file 14. HTML report of FetalKidney. [file 12859_2023_5490_MOESM14_ESM.zip]

Archive with 566 entries (561 files):
- output/report/Human_FetalKidney/
- output/report/Human_FetalKidney/figures/
- output/report/Human_FetalKidney/figures/Ligand/
- output/report/Human_FetalKidney/figures/Ligand/2.png
- output/report/Human_FetalKidney/figures/Ligand/79924.png
- output/report/Human_FetalKidney/figures/Ligand/183.png
- output/report/Human_FetalKidney/figures/Ligand/268.png
- output/report/Human_FetalKidney/figures/Ligand/284.png
- output/report/Human_FetalKidney/figures/Ligand/285.png
- output/report/Human_FetalKidney/figures/Ligand/301.png
- output/report/Human_FetalKidney/figures/Ligand/100506013.png
- output/report/Human_FetalKidney/figures/Ligand/348.png
- output/report/Human_FetalKidney/figures/Ligand/650.png
- output/report/Human_FetalKidney/figures/Ligand/651.png
- output/report/Human_FetalKidney/figures/Ligand/655.png
- output/report/Human_FetalKidney/figures/Ligand/796.png
- output/report/Human_FetalKidney/figures/Ligand/797.png
- output/report/Human_FetalKidney/figures/Ligand/801.png
- output/report/Human_FetalKidney/figures/Ligand/6352.png
- output/report/Human_FetalKidney/figures/Ligand/100133941.png
- output/report/Human_FetalKidney/figures/Ligand/1277.png
- output/report/Human_FetalKidney/figures/Ligand/1280.png
- output/report/Human_FetalKidney/figures/Ligand/1282.png
- output/report/Human_FetalKidney/figures/Ligand/6387.png
- output/report/Human_FetalKidney/figures/Ligand/22943.png
- output/report/Human_FetalKidney/figures/Ligand/8788.png
- output/report/Human_FetalKidney/figures/Ligand/28514.png
- output/report/Human_FetalKidney/figures/Ligand/1906.png
- output/report/Human_FetalKidney/figures/Ligand/1942.png
- output/report/Human_FetalKidney/figures/Ligand/1946.png
- output/report/Human_FetalKidney/figures/Ligand/1948.png
- output/report/Human_FetalKidney/figures/Ligand/1950.png
- output/report/Human_FetalKidney/figures/Ligand/2157.png
- output/report/Human_FetalKidney/figures/Ligand/2246.png
- output/report/Human_FetalKidney/figures/Ligand/2258.png
- output/report/Human_FetalKidney/figures/Ligand/2253.png
- output/report/Human_FetalKidney/figures/Ligand/2254.png
- output/report/Human_FetalKidney/figures/Ligand/2335.png
- output/report/Human_FetalKidney/figures/Ligand/2668.png
- output/report/Human_FetalKidney/figures/Ligand/51738.png
- output/report/Human_FetalKidney/figures/Ligand/170589.png
- output/report/Human_FetalKidney/figures/Ligand/3037.png
- output/report/Human_FetalKidney/figures/Ligand/3105.png
- output/report/Human_FetalKidney/figures/Ligand/3106.png
- output/report/Human_FetalKidney/figures/Ligand/3107.png
- output/report/Human_FetalKidney/figures/Ligand/3481.png
- output/report/Human_FetalKidney/figures/Ligand/3554.png
- output/report/Human_FetalKidney/figures/Ligand/3624.png
- output/report/Human_FetalKidney/figures/Ligand/182.png
- output/report/Human_FetalKidney/figures/Ligand/4254.png
- output/report/Human_FetalKidney/figures/Ligand/3827.png
- output/report/Human_FetalKidney/figures/Ligand/284217.png
- output/report/Human_FetalKidney/figures/Ligand/3908.png
- output/report/Human_FetalKidney/figures/Ligand/3912.png
- output/report/Human_FetalKidney/figures/Ligand/3918.png
- output/report/Human_FetalKidney/figures/Ligand/4050.png
- output/report/Human_FetalKidney/figures/Ligand/4684.png
- output/report/Human_FetalKidney/figures/Ligand/10874.png
- output/report/Human_FetalKidney/figures/Ligand/255743.png
- output/report/Human_FetalKidney/figures/Ligand/283869.png
- output/report/Human_FetalKidney/figures/Ligand/3084.png
- output/report/Human_FetalKidney/figures/Ligand/59277.png
- output/report/Human_FetalKidney/figures/Ligand/22854.png
- output/report/Human_FetalKidney/figures/Ligand/5154.png
- output/report/Human_FetalKidney/figures/Ligand/5155.png
- output/report/Human_FetalKidney/figures/Ligand/5196.png
- output/report/Human_FetalKidney/figures/Ligand/5328.png
- output/report/Human_FetalKidney/figures/Ligand/5473.png
- output/report/Human_FetalKidney/figures/Ligand/5627.png
- output/report/Human_FetalKidney/figures/Ligand/5764.png
- output/report/Human_FetalKidney/figures/Ligand/5972.png
- output/report/Human_FetalKidney/figures/Ligand/284654.png
- output/report/Human_FetalKidney/figures/Ligand/84870.png
- output/report/Human_FetalKidney/figures/Ligand/10371.png
- output/report/Human_FetalKidney/figures/Ligand/7869.png
- output/report/Human_FetalKidney/figures/Ligand/10512.png
- output/report/Human_FetalKidney/figures/Ligand/9723.png
- output/report/Human_FetalKidney/figures/Ligand/9037.png
- output/report/Human_FetalKidney/figures/Ligand/80031.png
- output/report/Human_FetalKidney/figures/Ligand/5265.png
- output/report/Human_FetalKidney/figures/Ligand/9353.png
- output/report/Human_FetalKidney/figures/Ligand/50964.png
- output/report/Human_FetalKidney/figures/Ligand/6696.png
- output/report/Human_FetalKidney/figures/Ligand/80763.png
- output/report/Human_FetalKidney/figures/Ligand/7057.png
- output/report/Human_FetalKidney/figures/Ligand/8743.png
- output/report/Human_FetalKidney/figures/Ligand/9966.png
- output/report/Human_FetalKidney/figures/Ligand/7412.png
- output/report/Human_FetalKidney/figures/Ligand/7422.png
- output/report/Human_FetalKidney/figures/Ligand/7481.png
- output/report/Human_FetalKidney/figures/Ligand/54361.png
- output/report/Human_FetalKidney/figures/Ligand/7477.png
- output/report/Human_FetalKidney/figures/Receptor/
- output/report/Human_FetalKidney/figures/Receptor/10267.png
- output/report/Human_FetalKidney/figures/Receptor/186.png
- output/report/Human_FetalKidney/figures/Receptor/4036.png
- output/report/Human_FetalKidney/figures/Receptor/4041.png
- output/report/Human_FetalKidney/figures/Receptor/6653.png
- output/report/Human_FetalKidney/figures/Receptor/93.png
- output/report/Human_FetalKidney/figures/Receptor/4638.png
- output/report/Human_FetalKidney/figures/Receptor/5136.png
- output/report/Human_FetalKidney/figures/Receptor/5137.png
- output/report/Human_FetalKidney/figures/Receptor/4921.png
- output/report/Human_FetalKidney/figures/Receptor/8515.png
- output/report/Human_FetalKidney/figures/Receptor/3672.png
- output/report/Human_FetalKidney/figures/Receptor/3696.png
- output/report/Human_FetalKidney/figures/Receptor/7852.png
- output/report/Human_FetalKidney/figures/Receptor/1909.png
- output/report/Human_FetalKidney/figures/Receptor/2043.png
- output/report/Human_FetalKidney/figures/Receptor/2045.png
- output/report/Human_FetalKidney/figures/Receptor/2049.png
- output/report/Human_FetalKidney/figures/Receptor/2051.png
- output/report/Human_FetalKidney/figures/Receptor/2261.png
- output/report/Human_FetalKidney/figures/Receptor/3674.png
- output/report/Human_FetalKidney/figures/Receptor/3676.png
- output/report/Human_FetalKidney/figures/Receptor/8516.png
- output/report/Human_FetalKidney/figures/Receptor/3690.png
- output/report/Human_FetalKidney/figures/Receptor/3694.png
- output/report/Human_FetalKidney/figures/Receptor/2674.png
- output/report/Human_FetalKidney/figures/Receptor/5979.png
- output/report/Human_FetalKidney/figures/Receptor/3161.png
- output/report/Human_FetalKidney/figures/Receptor/64582.png
- output/report/Human_FetalKidney/figures/Receptor/3655.png
- output/report/Human_FetalKidney/figures/Receptor/3675.png
- output/report/Human_FetalKidney/figures/Receptor/64221.png
- output/report/Human_FetalKidney/figures/Receptor/2065.png
- output/report/Human_FetalKidney/figures/Receptor/2066.png
- output/report/Human_FetalKidney/figures/Receptor/1630.png
- output/report/Human_FetalKidney/figures/Receptor/5156.png
- output/report/Human_FetalKidney/figures/Receptor/5329.png
- output/report/Human_FetalKidney/figures/Receptor/7301.png
- output/report/Human_FetalKidney/figures/Receptor/8549.png
- output/report/Human_FetalKidney/figures/Receptor/8829.png
- output/report/Human_FetalKidney/figures/Receptor/8828.png
- output/report/Human_FetalKidney/figures/Receptor/6092.png
- output/report/Human_FetalKidney/figures/Receptor/8794.png
- output/report/Human_FetalKidney/figures/Receptor/4982.png
- output/report/Human_FetalKidney/figures/Receptor/8324.png
- output/report/Human_FetalKidney/figures/Receptor/8321.png
- output/report/Human_FetalKidney/figures/Receptor/11211.png
- output/report/Human_FetalKidney/figures/Receptor/552.png
- output/report/Human_FetalKidney/figures/Receptor/1271.png
- output/report/Human_FetalKidney/figures/Receptor/1439.png
- output/report/Human_FetalKidney/figures/Receptor/1910.png
- output/report/Human_FetalKidney/figures/Receptor/51752.png
- output/report/Human_FetalKidney/figures/Receptor/2152.png
- output/report/Human_FetalKidney/figures/Receptor/7976.png
- output/report/Human_FetalKidney/figures/Receptor/7855.png
- output/report/Human_FetalKidney/figures/Receptor/2676.png
- output/report/Human_FetalKidney/figures/Receptor/2690.png
- output/report/Human_FetalKidney/figures/Receptor/3269.png
- output/report/Human_FetalKidney/figures/Receptor/3355.png
- output/report/Human_FetalKidney/figures/Receptor/3356.png
- output/report/Human_FetalKidney/figures/Receptor/3454.png
- output/report/Human_FetalKidney/figures/Receptor/3455.png
- output/report/Human_FetalKidney/figures/Receptor/163702.png
- output/report/Human_FetalKidney/figures/Receptor/8809.png
- output/report/Human_FetalKidney/figures/Receptor/3554.png
- output/report/Human_FetalKidney/figures/Receptor/11141.png
- output/report/Human_FetalKidney/figures/Receptor/3570.png
- output/report/Human_FetalKidney/figures/Receptor/3680.png
- output/report/Human_FetalKidney/figures/Receptor/3953.png
- output/report/Human_FetalKidney/figures/Receptor/3977.png
- output/report/Human_FetalKidney/figures/Receptor/4881.png
- output/report/Human_FetalKidney/figures/Receptor/4889.png
- output/report/Human_FetalKidney/figures/Receptor/9378.png
- output/report/Human_FetalKidney/figures/Receptor/9369.png
- output/report/Human_FetalKidney/figures/Receptor/4915.png
- output/report/Human_FetalKidney/figures/Receptor/4916.png
- output/report/Human_FetalKidney/figures/Receptor/10154.png
- output/report/Human_FetalKidney/figures/Receptor/5618.png
- output/report/Human_FetalKidney/figures/Receptor/5745.png
- output/report/Human_FetalKidney/figures/Receptor/5792.png
- output/report/Human_FetalKidney/figures/Receptor/6402.png
- output/report/Human_FetalKidney/figures/Receptor/7049.png
- output/report/Human_FetalKidney/figures/Receptor/51330.png
- output/report/Human_FetalKidney/figures/Tagcloud/
- output/report/Human_FetalKidney/figures/Tagcloud/MeSH_A_pattern_1_1.png
- output/report/Human_FetalKidney/figures/Tagcloud/MeSH_B_pattern_1_1.png
- output/report/Human_FetalKidney/figures/Tagcloud/MeSH_C_pattern_1_1.png
- output/report/Human_FetalKidney/figures/Tagcloud/MeSH_D_pattern_1_1.png
- output/report/Human_FetalKidney/figures/Tagcloud/MeSH_E_pattern_1_1.png
- output/report/Human_FetalKidney/figures/Tagcloud/MeSH_F_pattern_1_1.png
- output/report/Human_FetalKidney/figures/Tagcloud/MeSH_G_pattern_1_1.png
- output/report/Human_FetalKidney/figures/Tagcloud/MeSH_J_pattern_1_1.png
- output/report/Human_FetalKidney/figures/Tagcloud/MeSH_L_pattern_1_1.png
- output/report/Human_FetalKidney/figures/Tagcloud/Reactome_pattern_1_1.png
- output/report/Human_FetalKidney/figures/Tagcloud/DO_pattern_1_1.png
- output/report/Human_FetalKidney/figures/Tagcloud/NCG_pattern_1_1.png
- output/report/Human_FetalKidney/figures/Tagcloud/DGN_pattern_1_1.png
- output/report/Human_FetalKidney/figures/Tagcloud/MeSH_A_pattern_3_3.png
- output/report/Human_FetalKidney/figures/Tagcloud/MeSH_B_pattern_3_3.png
- output/report/Human_FetalKidney/figures/Tagcloud/MeSH_C_pattern_3_3.png
- output/report/Human_FetalKidney/figures/Tagcloud/MeSH_D_pattern_3_3.png
- output/report/Human_FetalKidney/figures/Tagcloud/MeSH_E_pattern_3_3.png
- output/report/Human_FetalKidney/figures/Tagcloud/MeSH_F_pattern_3_3.png
- output/report/Human_FetalKidney/figures/Tagcloud/MeSH_G_pattern_3_3.png
- output/report/Human_FetalKidney/figures/Tagcloud/MeSH_H_pattern_3_3.png
- output/report/Human_FetalKidney/figures/Tagcloud/MeSH_J_pattern_3_3.png
- output/report/Human_FetalKidney/figures/Tagcloud/MeSH_N_pattern_3_3.png
- output/report/Human_FetalKidney/figures/Tagcloud/Reactome_pattern_3_3.png
- output/report/Human_FetalKidney/figures/Tagcloud/DO_pattern_3_3.png
- output/report/Human_FetalKidney/figures/Tagcloud/NCG_pattern_3_3.png
- output/report/Human_FetalKidney/figures/Tagcloud/DGN_pattern_3_3.png
- output/report/Human_FetalKidney/figures/Tagcloud/MeSH_A_pattern_1_2.png
- output/report/Human_FetalKidney/figures/Tagcloud/MeSH_B_pattern_1_2.png
- output/report/Human_FetalKidney/figures/Tagcloud/MeSH_C_pattern_1_2.png
- output/report/Human_FetalKidney/figures/Tagcloud/MeSH_D_pattern_1_2.png
- output/report/Human_FetalKidney/figures/Tagcloud/MeSH_E_pattern_1_2.png
- output/report/Human_FetalKidney/figures/Tagcloud/MeSH_G_pattern_1_2.png
- output/report/Human_FetalKidney/figures/Tagcloud/MeSH_L_pattern_1_2.png
- output/report/Human_FetalKidney/figures/Tagcloud/MeSH_N_pattern_1_2.png
- output/report/Human_FetalKidney/figures/Tagcloud/Reactome_pattern_1_2.png
- output/report/Human_FetalKidney/figures/Tagcloud/DO_pattern_1_2.png
- output/report/Human_FetalKidney/figures/Tagcloud/NCG_pattern_1_2.png
- output/report/Human_FetalKidney/figures/Tagcloud/DGN_pattern_1_2.png
- output/report/Human_FetalKidney/figures/Tagcloud/MeSH_A_pattern_2_4.png
- output/report/Human_FetalKidney/figures/Tagcloud/MeSH_B_pattern_2_4.png
- output/report/Human_FetalKidney/figures/Tagcloud/MeSH_C_pattern_2_4.png
- output/report/Human_FetalKidney/figures/Tagcloud/MeSH_D_pattern_2_4.png
- output/report/Human_FetalKidney/figures/Tagcloud/MeSH_E_pattern_2_4.png
- output/report/Human_FetalKidney/figures/Tagcloud/MeSH_F_pattern_2_4.png
- output/report/Human_FetalKidney/figures/Tagcloud/MeSH_G_pattern_2_4.png
- output/report/Human_FetalKidney/figures/Tagcloud/MeSH_H_pattern_2_4.png
- output/report/Human_FetalKidney/figures/Tagcloud/MeSH_I_pattern_2_4.png
- output/report/Human_FetalKidney/figures/Tagcloud/MeSH_J_pattern_2_4.png
- output/report/Human_FetalKidney/figures/Tagcloud/MeSH_K_pattern_2_4.png
- output/report/Human_FetalKidney/figures/Tagcloud/MeSH_L_pattern_2_4.png
- output/report/Human_FetalKidney/figures/Tagcloud/MeSH_M_pattern_2_4.png
- output/report/Human_FetalKidney/figures/Tagcloud/MeSH_N_pattern_2_4.png
- output/report/Human_FetalKidney/figures/Tagcloud/MeSH_Z_pattern_2_4.png
- output/report/Human_FetalKidney/figures/Tagcloud/Reactome_pattern_2_4.png
- output/report/Human_FetalKidney/figures/Tagcloud/DO_pattern_2_4.png
- output/report/Human_FetalKidney/figures/Tagcloud/NCG_pattern_2_4.png
- output/report/Human_FetalKidney/figures/Tagcloud/DGN_pattern_2_4.png
- output/report/Human_FetalKidney/figures/Tagcloud/MeSH_A_pattern_4_2.png
- output/report/Human_FetalKidney/figures/Tagcloud/MeSH_B_pattern_4_2.png
- output/report/Human_FetalKidney/figures/Tagcloud/MeSH_C_pattern_4_2.png
- output/report/Human_FetalKidney/figures/Tagcloud/MeSH_D_pattern_4_2.png
- output/report/Human_FetalKidney/figures/Tagcloud/MeSH_E_pattern_4_2.png
- output/report/Human_FetalKidney/figures/Tagcloud/MeSH_G_pattern_4_2.png
- output/report/Human_FetalKidney/figures/Tagcloud/MeSH_J_pattern_4_2.png
- output/report/Human_FetalKidney/figures/Tagcloud/MeSH_L_pattern_4_2.png
- output/report/Human_FetalKidney/figures/Tagcloud/MeSH_N_pattern_4_2.png
- output/report/Human_FetalKidney/figures/Tagcloud/MeSH_Z_pattern_4_2.png
- output/report/Human_FetalKidney/figures/Tagcloud/Reactome_pattern_4_2.png
- output/report/Human_FetalKidney/figures/Tagcloud/DO_pattern_4_2.png
- output/report/Human_FetalKidney/figures/Tagcloud/NCG_pattern_4_2.png
- output/report/Human_FetalKidney/figures/Tagcloud/DGN_pattern_4_2.png
- output/report/Human_FetalKidney/figures/Tagcloud/MeSH_A_pattern_2_3.png
- output/report/Human_FetalKidney/figures/Tagcloud/MeSH_B_pattern_2_3.png
- output/report/Human_FetalKidney/figures/Tagcloud/MeSH_C_pattern_2_3.png
- output/report/Human_FetalKidney/figures/Tagcloud/MeSH_D_pattern_2_3.png
- output/report/Human_FetalKidney/figures/Tagcloud/MeSH_E_pattern_2_3.png
- output/report/Human_FetalKidney/figures/Tagcloud/MeSH_F_pattern_2_3.png
- output/report/Human_FetalKidney/figures/Tagcloud/MeSH_G_pattern_2_3.png
- output/report/Human_FetalKidney/figures/Tagcloud/MeSH_H_pattern_2_3.png
- output/report/Human_FetalKidney/figures/Tagcloud/MeSH_I_pattern_2_3.png
- output/report/Human_FetalKidney/figures/Tagcloud/MeSH_J_pattern_2_3.png
- output/report/Human_FetalKidney/figures/Tagcloud/MeSH_L_pattern_2_3.png
- output/report/Human_FetalKidney/figures/Tagcloud/MeSH_M_pattern_2_3.png
- output/report/Human_FetalKidney/figures/Tagcloud/MeSH_N_pattern_2_3.png
- output/report/Human_FetalKidney/figures/Tagcloud/Reactome_pattern_2_3.png
- output/report/Human_FetalKidney/figures/Tagcloud/DO_pattern_2_3.png
- output/report/Human_FetalKidney/figures/Tagcloud/NCG_pattern_2_3.png
- output/report/Human_FetalKidney/figures/Tagcloud/DGN_pattern_2_3.png
- output/report/Human_FetalKidney/figures/Tagcloud/MeSH_A_pattern_1_3.png
- output/report/Human_FetalKidney/figures/Tagcloud/MeSH_C_pattern_1_3.png
- output/report/Human_FetalKidney/figures/Tagcloud/MeSH_D_pattern_1_3.png
- output/report/Human_FetalKidney/figures/Tagcloud/MeSH_E_pattern_1_3.png
- output/report/Human_FetalKidney/figures/Tagcloud/MeSH_G_pattern_1_3.png
- output/report/Human_FetalKidney/figures/Tagcloud/Reactome_pattern_1_3.png
- output/report/Human_FetalKidney/figures/Tagcloud/DO_pattern_1_3.png
- output/report/Human_FetalKidney/figures/Tagcloud/NCG_pattern_1_3.png
- output/report/Human_FetalKidney/figures/Tagcloud/DGN_pattern_1_3.png
- output/report/Human_FetalKidney/figures/Tagcloud/MeSH_A_pattern_2_2.png
- output/report/Human_FetalKidney/figures/Tagcloud/MeSH_B_pattern_2_2.png
- output/report/Human_FetalKidney/figures/Tagcloud/MeSH_C_pattern_2_2.png
- output/report/Human_FetalKidney/figures/Tagcloud/MeSH_D_pattern_2_2.png
- output/report/Human_FetalKidney/figures/Tagcloud/MeSH_E_pattern_2_2.png
- output/report/Human_FetalKidney/figures/Tagcloud/MeSH_G_pattern_2_2.png
- output/report/Human_FetalKidney/figures/Tagcloud/MeSH_H_pattern_2_2.png
- output/report/Human_FetalKidney/figures/Tagcloud/MeSH_J_pattern_2_2.png
- output/report/Human_FetalKidney/figures/Tagcloud/MeSH_L_pattern_2_2.png
- output/report/Human_FetalKidney/figures/Tagcloud/MeSH_M_pattern_2_2.png
- output/report/Human_FetalKidney/figures/Tagcloud/MeSH_N_pattern_2_2.png
- output/report/Human_FetalKidney/figures/Tagcloud/MeSH_Z_pattern_2_2.png
- output/report/Human_FetalKidney/figures/Tagcloud/Reactome_pattern_2_2.png
- output/report/Human_FetalKidney/figures/Tagcloud/DO_pattern_2_2.png
- output/report/Human_FetalKidney/figures/Tagcloud/NCG_pattern_2_2.png
- output/report/Human_FetalKidney/figures/Tagcloud/DGN_pattern_2_2.png
- output/report/Human_FetalKidney/figures/Tagcloud/MeSH_A_pattern_1_5.png
- output/report/Human_FetalKidney/figures/Tagcloud/MeSH_B_pattern_1_5.png
- output/report/Human_FetalKidney/figures/Tagcloud/MeSH_C_pattern_1_5.png
- output/report/Human_FetalKidney/figures/Tagcloud/MeSH_D_pattern_1_5.png
- output/report/Human_FetalKidney/figures/Tagcloud/MeSH_E_pattern_1_5.png
- output/report/Human_FetalKidney/figures/Tagcloud/MeSH_G_pattern_1_5.png
- output/report/Human_FetalKidney/figures/Tagcloud/MeSH_J_pattern_1_5.png
- output/report/Human_FetalKidney/figures/Tagcloud/MeSH_L_pattern_1_5.png
- output/report/Human_FetalKidney/figures/Tagcloud/MeSH_N_pattern_1_5.png
[truncated: 266 more entries]
