# Supplementary material for: Sctensor detects many-to-many cell–cell interactions from single cell RNA-sequencing data
Source: BMC Bioinformatics. 2023 Nov 7;24:420. doi: 10.1186/s12859-023-05490-y (PMC10631077; doi:10.1186/s12859-023-05490-y)
Supplement: Supplementary file 15 — Additional file 15. HTML report of GermlineFemale. [file 12859_2023_5490_MOESM15_ESM.zip]

Archive with 692 entries (687 files):
- output/report/Human_Germline_Female/
- output/report/Human_Germline_Female/figures/
- output/report/Human_Germline_Female/figures/Ligand/
- output/report/Human_Germline_Female/figures/Ligand/116.png
- output/report/Human_Germline_Female/figures/Ligand/133.png
- output/report/Human_Germline_Female/figures/Ligand/285.png
- output/report/Human_Germline_Female/figures/Ligand/9068.png
- output/report/Human_Germline_Female/figures/Ligand/301.png
- output/report/Human_Germline_Female/figures/Ligand/348.png
- output/report/Human_Germline_Female/figures/Ligand/434.png
- output/report/Human_Germline_Female/figures/Ligand/650.png
- output/report/Human_Germline_Female/figures/Ligand/685.png
- output/report/Human_Germline_Female/figures/Ligand/151888.png
- output/report/Human_Germline_Female/figures/Ligand/718.png
- output/report/Human_Germline_Female/figures/Ligand/6347.png
- output/report/Human_Germline_Female/figures/Ligand/6366.png
- output/report/Human_Germline_Female/figures/Ligand/6370.png
- output/report/Human_Germline_Female/figures/Ligand/10344.png
- output/report/Human_Germline_Female/figures/Ligand/6352.png
- output/report/Human_Germline_Female/figures/Ligand/947.png
- output/report/Human_Germline_Female/figures/Ligand/999.png
- output/report/Human_Germline_Female/figures/Ligand/3075.png
- output/report/Human_Germline_Female/figures/Ligand/1081.png
- output/report/Human_Germline_Female/figures/Ligand/80781.png
- output/report/Human_Germline_Female/figures/Ligand/1277.png
- output/report/Human_Germline_Female/figures/Ligand/1282.png
- output/report/Human_Germline_Female/figures/Ligand/9244.png
- output/report/Human_Germline_Female/figures/Ligand/1489.png
- output/report/Human_Germline_Female/figures/Ligand/3627.png
- output/report/Human_Germline_Female/figures/Ligand/6373.png
- output/report/Human_Germline_Female/figures/Ligand/6387.png
- output/report/Human_Germline_Female/figures/Ligand/2920.png
- output/report/Human_Germline_Female/figures/Ligand/2921.png
- output/report/Human_Germline_Female/figures/Ligand/6374.png
- output/report/Human_Germline_Female/figures/Ligand/50846.png
- output/report/Human_Germline_Female/figures/Ligand/22943.png
- output/report/Human_Germline_Female/figures/Ligand/8788.png
- output/report/Human_Germline_Female/figures/Ligand/1906.png
- output/report/Human_Germline_Female/figures/Ligand/1907.png
- output/report/Human_Germline_Female/figures/Ligand/1908.png
- output/report/Human_Germline_Female/figures/Ligand/1942.png
- output/report/Human_Germline_Female/figures/Ligand/1946.png
- output/report/Human_Germline_Female/figures/Ligand/1947.png
- output/report/Human_Germline_Female/figures/Ligand/2147.png
- output/report/Human_Germline_Female/figures/Ligand/356.png
- output/report/Human_Germline_Female/figures/Ligand/2259.png
- output/report/Human_Germline_Female/figures/Ligand/2252.png
- output/report/Human_Germline_Female/figures/Ligand/2335.png
- output/report/Human_Germline_Female/figures/Ligand/2621.png
- output/report/Human_Germline_Female/figures/Ligand/9518.png
- output/report/Human_Germline_Female/figures/Ligand/2661.png
- output/report/Human_Germline_Female/figures/Ligand/2695.png
- output/report/Human_Germline_Female/figures/Ligand/170589.png
- output/report/Human_Germline_Female/figures/Ligand/3082.png
- output/report/Human_Germline_Female/figures/Ligand/3105.png
- output/report/Human_Germline_Female/figures/Ligand/3106.png
- output/report/Human_Germline_Female/figures/Ligand/3107.png
- output/report/Human_Germline_Female/figures/Ligand/3133.png
- output/report/Human_Germline_Female/figures/Ligand/3383.png
- output/report/Human_Germline_Female/figures/Ligand/3479.png
- output/report/Human_Germline_Female/figures/Ligand/27190.png
- output/report/Human_Germline_Female/figures/Ligand/3554.png
- output/report/Human_Germline_Female/figures/Ligand/90865.png
- output/report/Human_Germline_Female/figures/Ligand/3574.png
- output/report/Human_Germline_Female/figures/Ligand/3623.png
- output/report/Human_Germline_Female/figures/Ligand/3624.png
- output/report/Human_Germline_Female/figures/Ligand/3625.png
- output/report/Human_Germline_Female/figures/Ligand/10022.png
- output/report/Human_Germline_Female/figures/Ligand/182.png
- output/report/Human_Germline_Female/figures/Ligand/4254.png
- output/report/Human_Germline_Female/figures/Ligand/3908.png
- output/report/Human_Germline_Female/figures/Ligand/3912.png
- output/report/Human_Germline_Female/figures/Ligand/3913.png
- output/report/Human_Germline_Female/figures/Ligand/4050.png
- output/report/Human_Germline_Female/figures/Ligand/8174.png
- output/report/Human_Germline_Female/figures/Ligand/4192.png
- output/report/Human_Germline_Female/figures/Ligand/4485.png
- output/report/Human_Germline_Female/figures/Ligand/4684.png
- output/report/Human_Germline_Female/figures/Ligand/4803.png
- output/report/Human_Germline_Female/figures/Ligand/4811.png
- output/report/Human_Germline_Female/figures/Ligand/4828.png
- output/report/Human_Germline_Female/figures/Ligand/10874.png
- output/report/Human_Germline_Female/figures/Ligand/8620.png
- output/report/Human_Germline_Female/figures/Ligand/255743.png
- output/report/Human_Germline_Female/figures/Ligand/4852.png
- output/report/Human_Germline_Female/figures/Ligand/3084.png
- output/report/Human_Germline_Female/figures/Ligand/145957.png
- output/report/Human_Germline_Female/figures/Ligand/4902.png
- output/report/Human_Germline_Female/figures/Ligand/9423.png
- output/report/Human_Germline_Female/figures/Ligand/4922.png
- output/report/Human_Germline_Female/figures/Ligand/56034.png
- output/report/Human_Germline_Female/figures/Ligand/5179.png
- output/report/Human_Germline_Female/figures/Ligand/5327.png
- output/report/Human_Germline_Female/figures/Ligand/5368.png
- output/report/Human_Germline_Female/figures/Ligand/5473.png
- output/report/Human_Germline_Female/figures/Ligand/84432.png
- output/report/Human_Germline_Female/figures/Ligand/5764.png
- output/report/Human_Germline_Female/figures/Ligand/5697.png
- output/report/Human_Germline_Female/figures/Ligand/5919.png
- output/report/Human_Germline_Female/figures/Ligand/5649.png
- output/report/Human_Germline_Female/figures/Ligand/5972.png
- output/report/Human_Germline_Female/figures/Ligand/284654.png
- output/report/Human_Germline_Female/figures/Ligand/340419.png
- output/report/Human_Germline_Female/figures/Ligand/84870.png
- output/report/Human_Germline_Female/figures/Ligand/7869.png
- output/report/Human_Germline_Female/figures/Ligand/10512.png
- output/report/Human_Germline_Female/figures/Ligand/9723.png
- output/report/Human_Germline_Female/figures/Ligand/6405.png
- output/report/Human_Germline_Female/figures/Ligand/9037.png
- output/report/Human_Germline_Female/figures/Ligand/80031.png
- output/report/Human_Germline_Female/figures/Ligand/5265.png
- output/report/Human_Germline_Female/figures/Ligand/5270.png
- output/report/Human_Germline_Female/figures/Ligand/9353.png
- output/report/Human_Germline_Female/figures/Ligand/50964.png
- output/report/Human_Germline_Female/figures/Ligand/6750.png
- output/report/Human_Germline_Female/figures/Ligand/6863.png
- output/report/Human_Germline_Female/figures/Ligand/6997.png
- output/report/Human_Germline_Female/figures/Ligand/7035.png
- output/report/Human_Germline_Female/figures/Ligand/7042.png
- output/report/Human_Germline_Female/figures/Ligand/7057.png
- output/report/Human_Germline_Female/figures/Ligand/8742.png
- output/report/Human_Germline_Female/figures/Ligand/10673.png
- output/report/Human_Germline_Female/figures/Ligand/7412.png
- output/report/Human_Germline_Female/figures/Ligand/7422.png
- output/report/Human_Germline_Female/figures/Ligand/7448.png
- output/report/Human_Germline_Female/figures/Ligand/7474.png
- output/report/Human_Germline_Female/figures/Ligand/7784.png
- output/report/Human_Germline_Female/figures/Receptor/
- output/report/Human_Germline_Female/figures/Receptor/7433.png
- output/report/Human_Germline_Female/figures/Receptor/10203.png
- output/report/Human_Germline_Female/figures/Receptor/10267.png
- output/report/Human_Germline_Female/figures/Receptor/10266.png
- output/report/Human_Germline_Female/figures/Receptor/2357.png
- output/report/Human_Germline_Female/figures/Receptor/3949.png
- output/report/Human_Germline_Female/figures/Receptor/6653.png
- output/report/Human_Germline_Female/figures/Receptor/7436.png
- output/report/Human_Germline_Female/figures/Receptor/659.png
- output/report/Human_Germline_Female/figures/Receptor/1956.png
- output/report/Human_Germline_Female/figures/Receptor/2066.png
- output/report/Human_Germline_Female/figures/Receptor/3689.png
- output/report/Human_Germline_Female/figures/Receptor/2817.png
- output/report/Human_Germline_Female/figures/Receptor/3678.png
- output/report/Human_Germline_Female/figures/Receptor/3673.png
- output/report/Human_Germline_Female/figures/Receptor/3672.png
- output/report/Human_Germline_Female/figures/Receptor/3572.png
- output/report/Human_Germline_Female/figures/Receptor/3977.png
- output/report/Human_Germline_Female/figures/Receptor/64399.png
- output/report/Human_Germline_Female/figures/Receptor/79412.png
- output/report/Human_Germline_Female/figures/Receptor/4853.png
- output/report/Human_Germline_Female/figures/Receptor/4854.png
- output/report/Human_Germline_Female/figures/Receptor/1910.png
- output/report/Human_Germline_Female/figures/Receptor/2043.png
- output/report/Human_Germline_Female/figures/Receptor/2044.png
- output/report/Human_Germline_Female/figures/Receptor/2048.png
- output/report/Human_Germline_Female/figures/Receptor/2047.png
- output/report/Human_Germline_Female/figures/Receptor/2051.png
- output/report/Human_Germline_Female/figures/Receptor/2151.png
- output/report/Human_Germline_Female/figures/Receptor/2260.png
- output/report/Human_Germline_Female/figures/Receptor/8516.png
- output/report/Human_Germline_Female/figures/Receptor/558.png
- output/report/Human_Germline_Female/figures/Receptor/4233.png
- output/report/Human_Germline_Female/figures/Receptor/7850.png
- output/report/Human_Germline_Female/figures/Receptor/3556.png
- output/report/Human_Germline_Female/figures/Receptor/3561.png
- output/report/Human_Germline_Female/figures/Receptor/3575.png
- output/report/Human_Germline_Female/figures/Receptor/7049.png
- output/report/Human_Germline_Female/figures/Receptor/3679.png
- output/report/Human_Germline_Female/figures/Receptor/4055.png
- output/report/Human_Germline_Female/figures/Receptor/5803.png
- output/report/Human_Germline_Female/figures/Receptor/6091.png
- output/report/Human_Germline_Female/figures/Receptor/64221.png
- output/report/Human_Germline_Female/figures/Receptor/64106.png
- output/report/Human_Germline_Female/figures/Receptor/10886.png
- output/report/Human_Germline_Female/figures/Receptor/4886.png
- output/report/Human_Germline_Female/figures/Receptor/2674.png
- output/report/Human_Germline_Female/figures/Receptor/3791.png
- output/report/Human_Germline_Female/figures/Receptor/5156.png
- output/report/Human_Germline_Female/figures/Receptor/55366.png
- output/report/Human_Germline_Female/figures/Receptor/8829.png
- output/report/Human_Germline_Female/figures/Receptor/8828.png
- output/report/Human_Germline_Female/figures/Receptor/23129.png
- output/report/Human_Germline_Female/figures/Receptor/6092.png
- output/report/Human_Germline_Female/figures/Receptor/6752.png
- output/report/Human_Germline_Female/figures/Receptor/6753.png
- output/report/Human_Germline_Female/figures/Receptor/6869.png
- output/report/Human_Germline_Female/figures/Receptor/51330.png
- output/report/Human_Germline_Female/figures/Receptor/2535.png
- output/report/Human_Germline_Female/figures/Receptor/8324.png
- output/report/Human_Germline_Female/figures/Receptor/185.png
- output/report/Human_Germline_Female/figures/Receptor/240.png
- output/report/Human_Germline_Female/figures/Receptor/269.png
- output/report/Human_Germline_Female/figures/Receptor/187.png
- output/report/Human_Germline_Female/figures/Receptor/552.png
- output/report/Human_Germline_Female/figures/Receptor/887.png
- output/report/Human_Germline_Female/figures/Receptor/2826.png
- output/report/Human_Germline_Female/figures/Receptor/9244.png
- output/report/Human_Germline_Female/figures/Receptor/1436.png
- output/report/Human_Germline_Female/figures/Receptor/2152.png
- output/report/Human_Germline_Female/figures/Receptor/2690.png
- output/report/Human_Germline_Female/figures/Receptor/2798.png
- output/report/Human_Germline_Female/figures/Receptor/2859.png
- output/report/Human_Germline_Female/figures/Receptor/9283.png
- output/report/Human_Germline_Female/figures/Receptor/3161.png
- output/report/Human_Germline_Female/figures/Receptor/3269.png
- output/report/Human_Germline_Female/figures/Receptor/3352.png
- output/report/Human_Germline_Female/figures/Receptor/3354.png
- output/report/Human_Germline_Female/figures/Receptor/3357.png
- output/report/Human_Germline_Female/figures/Receptor/3358.png
- output/report/Human_Germline_Female/figures/Receptor/3454.png
- output/report/Human_Germline_Female/figures/Receptor/3588.png
- output/report/Human_Germline_Female/figures/Receptor/3590.png
- output/report/Human_Germline_Female/figures/Receptor/3598.png
- output/report/Human_Germline_Female/figures/Receptor/8809.png
- output/report/Human_Germline_Female/figures/Receptor/3554.png
- output/report/Human_Germline_Female/figures/Receptor/3643.png
- output/report/Human_Germline_Female/figures/Receptor/10859.png
- output/report/Human_Germline_Female/figures/Receptor/84894.png
- output/report/Human_Germline_Female/figures/Receptor/57689.png
- output/report/Human_Germline_Female/figures/Receptor/4158.png
- output/report/Human_Germline_Female/figures/Receptor/4638.png
- output/report/Human_Germline_Female/figures/Receptor/4883.png
- output/report/Human_Germline_Female/figures/Receptor/9369.png
- output/report/Human_Germline_Female/figures/Receptor/4915.png
- output/report/Human_Germline_Female/figures/Receptor/9180.png
- output/report/Human_Germline_Female/figures/Receptor/5027.png
- output/report/Human_Germline_Female/figures/Receptor/9934.png
- output/report/Human_Germline_Female/figures/Receptor/5159.png
- output/report/Human_Germline_Female/figures/Receptor/91584.png
- output/report/Human_Germline_Female/figures/Receptor/5364.png
- output/report/Human_Germline_Female/figures/Receptor/23654.png
- output/report/Human_Germline_Female/figures/Receptor/10544.png
- output/report/Human_Germline_Female/figures/Receptor/5727.png
- output/report/Human_Germline_Female/figures/Receptor/84109.png
- output/report/Human_Germline_Female/figures/Receptor/65078.png
- output/report/Human_Germline_Female/figures/Receptor/8578.png
- output/report/Human_Germline_Female/figures/Receptor/6385.png
- output/report/Human_Germline_Female/figures/Receptor/6401.png
- output/report/Human_Germline_Female/figures/Receptor/7037.png
- output/report/Human_Germline_Female/figures/Receptor/7056.png
- output/report/Human_Germline_Female/figures/Receptor/7075.png
- output/report/Human_Germline_Female/figures/Receptor/8797.png
- output/report/Human_Germline_Female/figures/Receptor/7133.png
- output/report/Human_Germline_Female/figures/Receptor/943.png
- output/report/Human_Germline_Female/figures/Tagcloud/
- output/report/Human_Germline_Female/figures/Tagcloud/MeSH_A_pattern_3_1.png
- output/report/Human_Germline_Female/figures/Tagcloud/MeSH_B_pattern_3_1.png
- output/report/Human_Germline_Female/figures/Tagcloud/MeSH_C_pattern_3_1.png
- output/report/Human_Germline_Female/figures/Tagcloud/MeSH_D_pattern_3_1.png
- output/report/Human_Germline_Female/figures/Tagcloud/MeSH_E_pattern_3_1.png
- output/report/Human_Germline_Female/figures/Tagcloud/MeSH_F_pattern_3_1.png
- output/report/Human_Germline_Female/figures/Tagcloud/MeSH_G_pattern_3_1.png
- output/report/Human_Germline_Female/figures/Tagcloud/MeSH_H_pattern_3_1.png
- output/report/Human_Germline_Female/figures/Tagcloud/MeSH_I_pattern_3_1.png
- output/report/Human_Germline_Female/figures/Tagcloud/MeSH_J_pattern_3_1.png
- output/report/Human_Germline_Female/figures/Tagcloud/MeSH_L_pattern_3_1.png
- output/report/Human_Germline_Female/figures/Tagcloud/MeSH_M_pattern_3_1.png
- output/report/Human_Germline_Female/figures/Tagcloud/MeSH_N_pattern_3_1.png
- output/report/Human_Germline_Female/figures/Tagcloud/MeSH_Z_pattern_3_1.png
- output/report/Human_Germline_Female/figures/Tagcloud/Reactome_pattern_3_1.png
- output/report/Human_Germline_Female/figures/Tagcloud/DO_pattern_3_1.png
- output/report/Human_Germline_Female/figures/Tagcloud/NCG_pattern_3_1.png
- output/report/Human_Germline_Female/figures/Tagcloud/DGN_pattern_3_1.png
- output/report/Human_Germline_Female/figures/Tagcloud/MeSH_A_pattern_1_1.png
- output/report/Human_Germline_Female/figures/Tagcloud/MeSH_B_pattern_1_1.png
- output/report/Human_Germline_Female/figures/Tagcloud/MeSH_C_pattern_1_1.png
- output/report/Human_Germline_Female/figures/Tagcloud/MeSH_D_pattern_1_1.png
- output/report/Human_Germline_Female/figures/Tagcloud/MeSH_E_pattern_1_1.png
- output/report/Human_Germline_Female/figures/Tagcloud/MeSH_F_pattern_1_1.png
- output/report/Human_Germline_Female/figures/Tagcloud/MeSH_G_pattern_1_1.png
- output/report/Human_Germline_Female/figures/Tagcloud/MeSH_H_pattern_1_1.png
- output/report/Human_Germline_Female/figures/Tagcloud/MeSH_I_pattern_1_1.png
- output/report/Human_Germline_Female/figures/Tagcloud/MeSH_J_pattern_1_1.png
- output/report/Human_Germline_Female/figures/Tagcloud/MeSH_L_pattern_1_1.png
- output/report/Human_Germline_Female/figures/Tagcloud/MeSH_N_pattern_1_1.png
- output/report/Human_Germline_Female/figures/Tagcloud/MeSH_Z_pattern_1_1.png
- output/report/Human_Germline_Female/figures/Tagcloud/Reactome_pattern_1_1.png
- output/report/Human_Germline_Female/figures/Tagcloud/DO_pattern_1_1.png
- output/report/Human_Germline_Female/figures/Tagcloud/NCG_pattern_1_1.png
- output/report/Human_Germline_Female/figures/Tagcloud/DGN_pattern_1_1.png
- output/report/Human_Germline_Female/figures/Tagcloud/MeSH_A_pattern_2_1.png
- output/report/Human_Germline_Female/figures/Tagcloud/MeSH_B_pattern_2_1.png
- output/report/Human_Germline_Female/figures/Tagcloud/MeSH_C_pattern_2_1.png
- output/report/Human_Germline_Female/figures/Tagcloud/MeSH_D_pattern_2_1.png
- output/report/Human_Germline_Female/figures/Tagcloud/MeSH_E_pattern_2_1.png
- output/report/Human_Germline_Female/figures/Tagcloud/MeSH_F_pattern_2_1.png
- output/report/Human_Germline_Female/figures/Tagcloud/MeSH_G_pattern_2_1.png
- output/report/Human_Germline_Female/figures/Tagcloud/MeSH_H_pattern_2_1.png
- output/report/Human_Germline_Female/figures/Tagcloud/MeSH_I_pattern_2_1.png
- output/report/Human_Germline_Female/figures/Tagcloud/MeSH_J_pattern_2_1.png
- output/report/Human_Germline_Female/figures/Tagcloud/MeSH_L_pattern_2_1.png
- output/report/Human_Germline_Female/figures/Tagcloud/MeSH_M_pattern_2_1.png
- output/report/Human_Germline_Female/figures/Tagcloud/MeSH_N_pattern_2_1.png
- output/report/Human_Germline_Female/figures/Tagcloud/Reactome_pattern_2_1.png
- output/report/Human_Germline_Female/figures/Tagcloud/DO_pattern_2_1.png
- output/report/Human_Germline_Female/figures/Tagcloud/NCG_pattern_2_1.png
- output/report/Human_Germline_Female/figures/Tagcloud/DGN_pattern_2_1.png
- output/report/Human_Germline_Female/figures/Tagcloud/MeSH_A_pattern_4_1.png
- output/report/Human_Germline_Female/figures/Tagcloud/MeSH_B_pattern_4_1.png
- output/report/Human_Germline_Female/figures/Tagcloud/MeSH_C_pattern_4_1.png
- output/report/Human_Germline_Female/figures/Tagcloud/MeSH_D_pattern_4_1.png
[truncated: 392 more entries]
