# Supplementary material for: Sctensor detects many-to-many cell–cell interactions from single cell RNA-sequencing data
Source: BMC Bioinformatics. 2023 Nov 7;24:420. doi: 10.1186/s12859-023-05490-y (PMC10631077; doi:10.1186/s12859-023-05490-y)
Supplement: Supplementary file 16 — Additional file 16. HTML report of HeadandNeckCancer. [file 12859_2023_5490_MOESM16_ESM.zip]

Archive with 607 entries (602 files):
- output/report/Human_HeadandNeckCancer/
- output/report/Human_HeadandNeckCancer/figures/
- output/report/Human_HeadandNeckCancer/figures/Ligand/
- output/report/Human_HeadandNeckCancer/figures/Ligand/10563.png
- output/report/Human_HeadandNeckCancer/figures/Ligand/3972.png
- output/report/Human_HeadandNeckCancer/figures/Ligand/651.png
- output/report/Human_HeadandNeckCancer/figures/Ligand/6363.png
- output/report/Human_HeadandNeckCancer/figures/Ligand/2662.png
- output/report/Human_HeadandNeckCancer/figures/Ligand/80781.png
- output/report/Human_HeadandNeckCancer/figures/Ligand/7018.png
- output/report/Human_HeadandNeckCancer/figures/Ligand/8745.png
- output/report/Human_HeadandNeckCancer/figures/Ligand/2950.png
- output/report/Human_HeadandNeckCancer/figures/Ligand/387695.png
- output/report/Human_HeadandNeckCancer/figures/Ligand/23627.png
- output/report/Human_HeadandNeckCancer/figures/Ligand/6863.png
- output/report/Human_HeadandNeckCancer/figures/Ligand/5627.png
- output/report/Human_HeadandNeckCancer/figures/Ligand/344901.png
- output/report/Human_HeadandNeckCancer/figures/Ligand/1444.png
- output/report/Human_HeadandNeckCancer/figures/Ligand/51083.png
- output/report/Human_HeadandNeckCancer/figures/Ligand/241.png
- output/report/Human_HeadandNeckCancer/figures/Ligand/6343.png
- output/report/Human_HeadandNeckCancer/figures/Ligand/5741.png
- output/report/Human_HeadandNeckCancer/figures/Ligand/2255.png
- output/report/Human_HeadandNeckCancer/figures/Ligand/5340.png
- output/report/Human_HeadandNeckCancer/figures/Ligand/26525.png
- output/report/Human_HeadandNeckCancer/figures/Ligand/3385.png
- output/report/Human_HeadandNeckCancer/figures/Ligand/3107.png
- output/report/Human_HeadandNeckCancer/figures/Ligand/9353.png
- output/report/Human_HeadandNeckCancer/figures/Ligand/4693.png
- output/report/Human_HeadandNeckCancer/figures/Ligand/3554.png
- output/report/Human_HeadandNeckCancer/figures/Ligand/2515.png
- output/report/Human_HeadandNeckCancer/figures/Ligand/7423.png
- output/report/Human_HeadandNeckCancer/figures/Ligand/4322.png
- output/report/Human_HeadandNeckCancer/figures/Ligand/5617.png
- output/report/Human_HeadandNeckCancer/figures/Ligand/1839.png
- output/report/Human_HeadandNeckCancer/figures/Ligand/9966.png
- output/report/Human_HeadandNeckCancer/figures/Ligand/282617.png
- output/report/Human_HeadandNeckCancer/figures/Ligand/3605.png
- output/report/Human_HeadandNeckCancer/figures/Ligand/27098.png
- output/report/Human_HeadandNeckCancer/figures/Ligand/343637.png
- output/report/Human_HeadandNeckCancer/figures/Ligand/2249.png
- output/report/Human_HeadandNeckCancer/figures/Ligand/2069.png
- output/report/Human_HeadandNeckCancer/figures/Ligand/820.png
- output/report/Human_HeadandNeckCancer/figures/Ligand/2157.png
- output/report/Human_HeadandNeckCancer/figures/Ligand/246778.png
- output/report/Human_HeadandNeckCancer/figures/Ligand/1101.png
- output/report/Human_HeadandNeckCancer/figures/Ligand/2259.png
- output/report/Human_HeadandNeckCancer/figures/Ligand/8620.png
- output/report/Human_HeadandNeckCancer/figures/Ligand/116842.png
- output/report/Human_HeadandNeckCancer/figures/Ligand/10911.png
- output/report/Human_HeadandNeckCancer/figures/Ligand/2243.png
- output/report/Human_HeadandNeckCancer/figures/Ligand/9423.png
- output/report/Human_HeadandNeckCancer/figures/Ligand/2919.png
- output/report/Human_HeadandNeckCancer/figures/Ligand/90865.png
- output/report/Human_HeadandNeckCancer/figures/Ligand/6359.png
- output/report/Human_HeadandNeckCancer/figures/Ligand/4254.png
- output/report/Human_HeadandNeckCancer/figures/Ligand/8744.png
- output/report/Human_HeadandNeckCancer/figures/Ligand/30010.png
- output/report/Human_HeadandNeckCancer/figures/Ligand/2571.png
- output/report/Human_HeadandNeckCancer/figures/Ligand/5173.png
- output/report/Human_HeadandNeckCancer/figures/Ligand/3574.png
- output/report/Human_HeadandNeckCancer/figures/Ligand/3640.png
- output/report/Human_HeadandNeckCancer/figures/Ligand/3479.png
- output/report/Human_HeadandNeckCancer/figures/Ligand/9518.png
- output/report/Human_HeadandNeckCancer/figures/Ligand/27123.png
- output/report/Human_HeadandNeckCancer/figures/Ligand/5020.png
- output/report/Human_HeadandNeckCancer/figures/Ligand/718.png
- output/report/Human_HeadandNeckCancer/figures/Ligand/710.png
- output/report/Human_HeadandNeckCancer/figures/Ligand/434.png
- output/report/Human_HeadandNeckCancer/figures/Ligand/51738.png
- output/report/Human_HeadandNeckCancer/figures/Ligand/3976.png
- output/report/Human_HeadandNeckCancer/figures/Ligand/7473.png
- output/report/Human_HeadandNeckCancer/figures/Ligand/4878.png
- output/report/Human_HeadandNeckCancer/figures/Ligand/10344.png
- output/report/Human_HeadandNeckCancer/figures/Ligand/7124.png
- output/report/Human_HeadandNeckCancer/figures/Ligand/3552.png
- output/report/Human_HeadandNeckCancer/figures/Ligand/6696.png
- output/report/Human_HeadandNeckCancer/figures/Ligand/5743.png
- output/report/Human_HeadandNeckCancer/figures/Ligand/655.png
- output/report/Human_HeadandNeckCancer/figures/Ligand/6750.png
- output/report/Human_HeadandNeckCancer/figures/Ligand/805.png
- output/report/Human_HeadandNeckCancer/figures/Ligand/54567.png
- output/report/Human_HeadandNeckCancer/figures/Ligand/7471.png
- output/report/Human_HeadandNeckCancer/figures/Ligand/50509.png
- output/report/Human_HeadandNeckCancer/figures/Ligand/50865.png
- output/report/Human_HeadandNeckCancer/figures/Ligand/7481.png
- output/report/Human_HeadandNeckCancer/figures/Ligand/80031.png
- output/report/Human_HeadandNeckCancer/figures/Ligand/4908.png
- output/report/Human_HeadandNeckCancer/figures/Ligand/3557.png
- output/report/Human_HeadandNeckCancer/figures/Ligand/7035.png
- output/report/Human_HeadandNeckCancer/figures/Ligand/3918.png
- output/report/Human_HeadandNeckCancer/figures/Ligand/8174.png
- output/report/Human_HeadandNeckCancer/figures/Ligand/133.png
- output/report/Human_HeadandNeckCancer/figures/Ligand/3452.png
- output/report/Human_HeadandNeckCancer/figures/Ligand/551.png
- output/report/Human_HeadandNeckCancer/figures/Ligand/9723.png
- output/report/Human_HeadandNeckCancer/figures/Ligand/8743.png
- output/report/Human_HeadandNeckCancer/figures/Ligand/2821.png
- output/report/Human_HeadandNeckCancer/figures/Ligand/6013.png
- output/report/Human_HeadandNeckCancer/figures/Ligand/9965.png
- output/report/Human_HeadandNeckCancer/figures/Ligand/1908.png
- output/report/Human_HeadandNeckCancer/figures/Ligand/2689.png
- output/report/Human_HeadandNeckCancer/figures/Ligand/50616.png
- output/report/Human_HeadandNeckCancer/figures/Ligand/347148.png
- output/report/Human_HeadandNeckCancer/figures/Ligand/3562.png
- output/report/Human_HeadandNeckCancer/figures/Ligand/3714.png
- output/report/Human_HeadandNeckCancer/figures/Ligand/947.png
- output/report/Human_HeadandNeckCancer/figures/Ligand/7292.png
- output/report/Human_HeadandNeckCancer/figures/Ligand/2252.png
- output/report/Human_HeadandNeckCancer/figures/Ligand/27178.png
- output/report/Human_HeadandNeckCancer/figures/Ligand/10673.png
- output/report/Human_HeadandNeckCancer/figures/Ligand/268.png
- output/report/Human_HeadandNeckCancer/figures/Ligand/1280.png
- output/report/Human_HeadandNeckCancer/figures/Ligand/4192.png
- output/report/Human_HeadandNeckCancer/figures/Ligand/7058.png
- output/report/Human_HeadandNeckCancer/figures/Ligand/117579.png
- output/report/Human_HeadandNeckCancer/figures/Ligand/7184.png
- output/report/Human_HeadandNeckCancer/figures/Ligand/8200.png
- output/report/Human_HeadandNeckCancer/figures/Ligand/6366.png
- output/report/Human_HeadandNeckCancer/figures/Ligand/6372.png
- output/report/Human_HeadandNeckCancer/figures/Ligand/2978.png
- output/report/Human_HeadandNeckCancer/figures/Ligand/4049.png
- output/report/Human_HeadandNeckCancer/figures/Ligand/6348.png
- output/report/Human_HeadandNeckCancer/figures/Ligand/3084.png
- output/report/Human_HeadandNeckCancer/figures/Receptor/
- output/report/Human_HeadandNeckCancer/figures/Receptor/3973.png
- output/report/Human_HeadandNeckCancer/figures/Receptor/90.png
- output/report/Human_HeadandNeckCancer/figures/Receptor/657.png
- output/report/Human_HeadandNeckCancer/figures/Receptor/3690.png
- output/report/Human_HeadandNeckCancer/figures/Receptor/3921.png
- output/report/Human_HeadandNeckCancer/figures/Receptor/6865.png
- output/report/Human_HeadandNeckCancer/figures/Receptor/7301.png
- output/report/Human_HeadandNeckCancer/figures/Receptor/8484.png
- output/report/Human_HeadandNeckCancer/figures/Receptor/2263.png
- output/report/Human_HeadandNeckCancer/figures/Receptor/1956.png
- output/report/Human_HeadandNeckCancer/figures/Receptor/2066.png
- output/report/Human_HeadandNeckCancer/figures/Receptor/8549.png
- output/report/Human_HeadandNeckCancer/figures/Receptor/9466.png
- output/report/Human_HeadandNeckCancer/figures/Receptor/64106.png
- output/report/Human_HeadandNeckCancer/figures/Receptor/2837.png
- output/report/Human_HeadandNeckCancer/figures/Receptor/3579.png
- output/report/Human_HeadandNeckCancer/figures/Receptor/3561.png
- output/report/Human_HeadandNeckCancer/figures/Receptor/4040.png
- output/report/Human_HeadandNeckCancer/figures/Receptor/552.png
- output/report/Human_HeadandNeckCancer/figures/Receptor/5021.png
- output/report/Human_HeadandNeckCancer/figures/Receptor/4881.png
- output/report/Human_HeadandNeckCancer/figures/Receptor/7133.png
- output/report/Human_HeadandNeckCancer/figures/Receptor/3554.png
- output/report/Human_HeadandNeckCancer/figures/Receptor/6753.png
- output/report/Human_HeadandNeckCancer/figures/Receptor/5136.png
- output/report/Human_HeadandNeckCancer/figures/Receptor/4854.png
- output/report/Human_HeadandNeckCancer/figures/Receptor/9672.png
- output/report/Human_HeadandNeckCancer/figures/Receptor/5361.png
- output/report/Human_HeadandNeckCancer/figures/Receptor/4915.png
- output/report/Human_HeadandNeckCancer/figures/Receptor/3695.png
- output/report/Human_HeadandNeckCancer/figures/Receptor/799.png
- output/report/Human_HeadandNeckCancer/figures/Receptor/10203.png
- output/report/Human_HeadandNeckCancer/figures/Receptor/10267.png
- output/report/Human_HeadandNeckCancer/figures/Receptor/2690.png
- output/report/Human_HeadandNeckCancer/figures/Receptor/6402.png
- output/report/Human_HeadandNeckCancer/figures/Receptor/23495.png
- output/report/Human_HeadandNeckCancer/figures/Receptor/5787.png
- output/report/Human_HeadandNeckCancer/figures/Receptor/961.png
- output/report/Human_HeadandNeckCancer/figures/Receptor/51289.png
- output/report/Human_HeadandNeckCancer/figures/Receptor/4920.png
- output/report/Human_HeadandNeckCancer/figures/Receptor/3000.png
- output/report/Human_HeadandNeckCancer/figures/Receptor/6653.png
- output/report/Human_HeadandNeckCancer/figures/Receptor/7010.png
- output/report/Human_HeadandNeckCancer/figures/Receptor/6383.png
- output/report/Human_HeadandNeckCancer/figures/Receptor/84634.png
- output/report/Human_HeadandNeckCancer/figures/Receptor/2829.png
- output/report/Human_HeadandNeckCancer/figures/Receptor/3949.png
- output/report/Human_HeadandNeckCancer/figures/Receptor/53832.png
- output/report/Human_HeadandNeckCancer/figures/Receptor/4142.png
- output/report/Human_HeadandNeckCancer/figures/Receptor/3360.png
- output/report/Human_HeadandNeckCancer/figures/Receptor/3681.png
- output/report/Human_HeadandNeckCancer/figures/Receptor/3269.png
- output/report/Human_HeadandNeckCancer/figures/Receptor/23620.png
- output/report/Human_HeadandNeckCancer/figures/Receptor/56923.png
- output/report/Human_HeadandNeckCancer/figures/Receptor/10936.png
- output/report/Human_HeadandNeckCancer/figures/Receptor/4593.png
- output/report/Human_HeadandNeckCancer/figures/Receptor/64096.png
- output/report/Human_HeadandNeckCancer/figures/Receptor/958.png
- output/report/Human_HeadandNeckCancer/figures/Receptor/1395.png
- output/report/Human_HeadandNeckCancer/figures/Receptor/3812.png
- output/report/Human_HeadandNeckCancer/figures/Receptor/10887.png
- output/report/Human_HeadandNeckCancer/figures/Receptor/55540.png
- output/report/Human_HeadandNeckCancer/figures/Receptor/51330.png
- output/report/Human_HeadandNeckCancer/figures/Receptor/259249.png
- output/report/Human_HeadandNeckCancer/figures/Receptor/3684.png
- output/report/Human_HeadandNeckCancer/figures/Receptor/4486.png
- output/report/Human_HeadandNeckCancer/figures/Receptor/2042.png
- output/report/Human_HeadandNeckCancer/figures/Receptor/3357.png
- output/report/Human_HeadandNeckCancer/figures/Receptor/285220.png
- output/report/Human_HeadandNeckCancer/figures/Receptor/100528032.png
- output/report/Human_HeadandNeckCancer/figures/Receptor/7048.png
- output/report/Human_HeadandNeckCancer/figures/Receptor/8323.png
- output/report/Human_HeadandNeckCancer/figures/Receptor/4921.png
- output/report/Human_HeadandNeckCancer/figures/Receptor/84918.png
- output/report/Human_HeadandNeckCancer/figures/Receptor/90249.png
- output/report/Human_HeadandNeckCancer/figures/Receptor/57689.png
- output/report/Human_HeadandNeckCancer/figures/Receptor/2842.png
- output/report/Human_HeadandNeckCancer/figures/Receptor/1271.png
- output/report/Human_HeadandNeckCancer/figures/Receptor/10913.png
- output/report/Human_HeadandNeckCancer/figures/Receptor/6403.png
- output/report/Human_HeadandNeckCancer/figures/Receptor/50615.png
- output/report/Human_HeadandNeckCancer/figures/Receptor/60401.png
- output/report/Human_HeadandNeckCancer/figures/Receptor/55504.png
- output/report/Human_HeadandNeckCancer/figures/Receptor/3696.png
- output/report/Human_HeadandNeckCancer/figures/Receptor/943.png
- output/report/Human_HeadandNeckCancer/figures/Receptor/1235.png
- output/report/Human_HeadandNeckCancer/figures/Receptor/64221.png
- output/report/Human_HeadandNeckCancer/figures/Receptor/51094.png
- output/report/Human_HeadandNeckCancer/figures/Receptor/3566.png
- output/report/Human_HeadandNeckCancer/figures/Receptor/5133.png
- output/report/Human_HeadandNeckCancer/figures/Receptor/2692.png
- output/report/Human_HeadandNeckCancer/figures/Receptor/3679.png
- output/report/Human_HeadandNeckCancer/figures/Receptor/2048.png
- output/report/Human_HeadandNeckCancer/figures/Receptor/1969.png
- output/report/Human_HeadandNeckCancer/figures/Receptor/133396.png
- output/report/Human_HeadandNeckCancer/figures/Receptor/132014.png
- output/report/Human_HeadandNeckCancer/figures/Receptor/3811.png
- output/report/Human_HeadandNeckCancer/figures/Receptor/5727.png
- output/report/Human_HeadandNeckCancer/figures/Receptor/2834.png
- output/report/Human_HeadandNeckCancer/figures/Receptor/2861.png
- output/report/Human_HeadandNeckCancer/figures/Tagcloud/
- output/report/Human_HeadandNeckCancer/figures/Tagcloud/MeSH_A_pattern_3_2.png
- output/report/Human_HeadandNeckCancer/figures/Tagcloud/MeSH_B_pattern_3_2.png
- output/report/Human_HeadandNeckCancer/figures/Tagcloud/MeSH_C_pattern_3_2.png
- output/report/Human_HeadandNeckCancer/figures/Tagcloud/MeSH_D_pattern_3_2.png
- output/report/Human_HeadandNeckCancer/figures/Tagcloud/MeSH_E_pattern_3_2.png
- output/report/Human_HeadandNeckCancer/figures/Tagcloud/MeSH_G_pattern_3_2.png
- output/report/Human_HeadandNeckCancer/figures/Tagcloud/MeSH_N_pattern_3_2.png
- output/report/Human_HeadandNeckCancer/figures/Tagcloud/Reactome_pattern_3_2.png
- output/report/Human_HeadandNeckCancer/figures/Tagcloud/DO_pattern_3_2.png
- output/report/Human_HeadandNeckCancer/figures/Tagcloud/NCG_pattern_3_2.png
- output/report/Human_HeadandNeckCancer/figures/Tagcloud/DGN_pattern_3_2.png
- output/report/Human_HeadandNeckCancer/figures/Tagcloud/MeSH_A_pattern_4_4.png
- output/report/Human_HeadandNeckCancer/figures/Tagcloud/MeSH_B_pattern_4_4.png
- output/report/Human_HeadandNeckCancer/figures/Tagcloud/MeSH_C_pattern_4_4.png
- output/report/Human_HeadandNeckCancer/figures/Tagcloud/MeSH_D_pattern_4_4.png
- output/report/Human_HeadandNeckCancer/figures/Tagcloud/MeSH_E_pattern_4_4.png
- output/report/Human_HeadandNeckCancer/figures/Tagcloud/MeSH_F_pattern_4_4.png
- output/report/Human_HeadandNeckCancer/figures/Tagcloud/MeSH_G_pattern_4_4.png
- output/report/Human_HeadandNeckCancer/figures/Tagcloud/MeSH_I_pattern_4_4.png
- output/report/Human_HeadandNeckCancer/figures/Tagcloud/MeSH_J_pattern_4_4.png
- output/report/Human_HeadandNeckCancer/figures/Tagcloud/MeSH_K_pattern_4_4.png
- output/report/Human_HeadandNeckCancer/figures/Tagcloud/MeSH_L_pattern_4_4.png
- output/report/Human_HeadandNeckCancer/figures/Tagcloud/MeSH_M_pattern_4_4.png
- output/report/Human_HeadandNeckCancer/figures/Tagcloud/MeSH_N_pattern_4_4.png
- output/report/Human_HeadandNeckCancer/figures/Tagcloud/MeSH_Z_pattern_4_4.png
- output/report/Human_HeadandNeckCancer/figures/Tagcloud/Reactome_pattern_4_4.png
- output/report/Human_HeadandNeckCancer/figures/Tagcloud/DO_pattern_4_4.png
- output/report/Human_HeadandNeckCancer/figures/Tagcloud/NCG_pattern_4_4.png
- output/report/Human_HeadandNeckCancer/figures/Tagcloud/DGN_pattern_4_4.png
- output/report/Human_HeadandNeckCancer/figures/Tagcloud/MeSH_A_pattern_2_1.png
- output/report/Human_HeadandNeckCancer/figures/Tagcloud/MeSH_B_pattern_2_1.png
- output/report/Human_HeadandNeckCancer/figures/Tagcloud/MeSH_C_pattern_2_1.png
- output/report/Human_HeadandNeckCancer/figures/Tagcloud/MeSH_D_pattern_2_1.png
- output/report/Human_HeadandNeckCancer/figures/Tagcloud/MeSH_E_pattern_2_1.png
- output/report/Human_HeadandNeckCancer/figures/Tagcloud/MeSH_F_pattern_2_1.png
- output/report/Human_HeadandNeckCancer/figures/Tagcloud/MeSH_G_pattern_2_1.png
- output/report/Human_HeadandNeckCancer/figures/Tagcloud/MeSH_H_pattern_2_1.png
- output/report/Human_HeadandNeckCancer/figures/Tagcloud/MeSH_J_pattern_2_1.png
- output/report/Human_HeadandNeckCancer/figures/Tagcloud/MeSH_L_pattern_2_1.png
- output/report/Human_HeadandNeckCancer/figures/Tagcloud/MeSH_N_pattern_2_1.png
- output/report/Human_HeadandNeckCancer/figures/Tagcloud/Reactome_pattern_2_1.png
- output/report/Human_HeadandNeckCancer/figures/Tagcloud/DO_pattern_2_1.png
- output/report/Human_HeadandNeckCancer/figures/Tagcloud/DGN_pattern_2_1.png
- output/report/Human_HeadandNeckCancer/figures/Tagcloud/MeSH_A_pattern_2_3.png
- output/report/Human_HeadandNeckCancer/figures/Tagcloud/MeSH_B_pattern_2_3.png
- output/report/Human_HeadandNeckCancer/figures/Tagcloud/MeSH_C_pattern_2_3.png
- output/report/Human_HeadandNeckCancer/figures/Tagcloud/MeSH_D_pattern_2_3.png
- output/report/Human_HeadandNeckCancer/figures/Tagcloud/MeSH_E_pattern_2_3.png
- output/report/Human_HeadandNeckCancer/figures/Tagcloud/MeSH_F_pattern_2_3.png
- output/report/Human_HeadandNeckCancer/figures/Tagcloud/MeSH_G_pattern_2_3.png
- output/report/Human_HeadandNeckCancer/figures/Tagcloud/MeSH_N_pattern_2_3.png
- output/report/Human_HeadandNeckCancer/figures/Tagcloud/Reactome_pattern_2_3.png
- output/report/Human_HeadandNeckCancer/figures/Tagcloud/DO_pattern_2_3.png
- output/report/Human_HeadandNeckCancer/figures/Tagcloud/NCG_pattern_2_3.png
- output/report/Human_HeadandNeckCancer/figures/Tagcloud/DGN_pattern_2_3.png
- output/report/Human_HeadandNeckCancer/figures/Tagcloud/MeSH_A_pattern_1_1.png
- output/report/Human_HeadandNeckCancer/figures/Tagcloud/MeSH_B_pattern_1_1.png
- output/report/Human_HeadandNeckCancer/figures/Tagcloud/MeSH_C_pattern_1_1.png
- output/report/Human_HeadandNeckCancer/figures/Tagcloud/MeSH_D_pattern_1_1.png
- output/report/Human_HeadandNeckCancer/figures/Tagcloud/MeSH_E_pattern_1_1.png
- output/report/Human_HeadandNeckCancer/figures/Tagcloud/MeSH_F_pattern_1_1.png
- output/report/Human_HeadandNeckCancer/figures/Tagcloud/MeSH_G_pattern_1_1.png
- output/report/Human_HeadandNeckCancer/figures/Tagcloud/MeSH_H_pattern_1_1.png
- output/report/Human_HeadandNeckCancer/figures/Tagcloud/MeSH_J_pattern_1_1.png
- output/report/Human_HeadandNeckCancer/figures/Tagcloud/MeSH_L_pattern_1_1.png
- output/report/Human_HeadandNeckCancer/figures/Tagcloud/MeSH_N_pattern_1_1.png
- output/report/Human_HeadandNeckCancer/figures/Tagcloud/Reactome_pattern_1_1.png
- output/report/Human_HeadandNeckCancer/figures/Tagcloud/DO_pattern_1_1.png
- output/report/Human_HeadandNeckCancer/figures/Tagcloud/DGN_pattern_1_1.png
- output/report/Human_HeadandNeckCancer/figures/Tagcloud/MeSH_A_pattern_3_4.png
- output/report/Human_HeadandNeckCancer/figures/Tagcloud/MeSH_B_pattern_3_4.png
- output/report/Human_HeadandNeckCancer/figures/Tagcloud/MeSH_C_pattern_3_4.png
- output/report/Human_HeadandNeckCancer/figures/Tagcloud/MeSH_D_pattern_3_4.png
- output/report/Human_HeadandNeckCancer/figures/Tagcloud/MeSH_E_pattern_3_4.png
[truncated: 307 more entries]
