# Supplementary material for: Sctensor detects many-to-many cell–cell interactions from single cell RNA-sequencing data
Source: BMC Bioinformatics. 2023 Nov 7;24:420. doi: 10.1186/s12859-023-05490-y (PMC10631077; doi:10.1186/s12859-023-05490-y)
Supplement: Supplementary file 17 — Additional file 17. HTML report of Uterus. [file 12859_2023_5490_MOESM17_ESM.zip]

Archive with 950 entries (945 files):
- output/report/Mouse_Uterus/
- output/report/Mouse_Uterus/figures/
- output/report/Mouse_Uterus/figures/Ligand/
- output/report/Mouse_Uterus/figures/Ligand/232345.png
- output/report/Mouse_Uterus/figures/Ligand/11489.png
- output/report/Mouse_Uterus/figures/Ligand/11690.png
- output/report/Mouse_Uterus/figures/Ligand/11600.png
- output/report/Mouse_Uterus/figures/Ligand/11601.png
- output/report/Mouse_Uterus/figures/Ligand/16952.png
- output/report/Mouse_Uterus/figures/Ligand/30878.png
- output/report/Mouse_Uterus/figures/Ligand/11816.png
- output/report/Mouse_Uterus/figures/Ligand/12064.png
- output/report/Mouse_Uterus/figures/Ligand/12155.png
- output/report/Mouse_Uterus/figures/Ligand/12156.png
- output/report/Mouse_Uterus/figures/Ligand/12159.png
- output/report/Mouse_Uterus/figures/Ligand/12161.png
- output/report/Mouse_Uterus/figures/Ligand/12162.png
- output/report/Mouse_Uterus/figures/Ligand/12266.png
- output/report/Mouse_Uterus/figures/Ligand/116903.png
- output/report/Mouse_Uterus/figures/Ligand/12424.png
- output/report/Mouse_Uterus/figures/Ligand/20292.png
- output/report/Mouse_Uterus/figures/Ligand/20293.png
- output/report/Mouse_Uterus/figures/Ligand/20296.png
- output/report/Mouse_Uterus/figures/Ligand/100042493.png
- output/report/Mouse_Uterus/figures/Ligand/56221.png
- output/report/Mouse_Uterus/figures/Ligand/20302.png
- output/report/Mouse_Uterus/figures/Ligand/20303.png
- output/report/Mouse_Uterus/figures/Ligand/20304.png
- output/report/Mouse_Uterus/figures/Ligand/20305.png
- output/report/Mouse_Uterus/figures/Ligand/20306.png
- output/report/Mouse_Uterus/figures/Ligand/20307.png
- output/report/Mouse_Uterus/figures/Ligand/12484.png
- output/report/Mouse_Uterus/figures/Ligand/12490.png
- output/report/Mouse_Uterus/figures/Ligand/12550.png
- output/report/Mouse_Uterus/figures/Ligand/12822.png
- output/report/Mouse_Uterus/figures/Ligand/12842.png
- output/report/Mouse_Uterus/figures/Ligand/12826.png
- output/report/Mouse_Uterus/figures/Ligand/53867.png
- output/report/Mouse_Uterus/figures/Ligand/15945.png
- output/report/Mouse_Uterus/figures/Ligand/20315.png
- output/report/Mouse_Uterus/figures/Ligand/55985.png
- output/report/Mouse_Uterus/figures/Ligand/232983.png
- output/report/Mouse_Uterus/figures/Ligand/17329.png
- output/report/Mouse_Uterus/figures/Ligand/13363.png
- output/report/Mouse_Uterus/figures/Ligand/56811.png
- output/report/Mouse_Uterus/figures/Ligand/13386.png
- output/report/Mouse_Uterus/figures/Ligand/13614.png
- output/report/Mouse_Uterus/figures/Ligand/13616.png
- output/report/Mouse_Uterus/figures/Ligand/13636.png
- output/report/Mouse_Uterus/figures/Ligand/13640.png
- output/report/Mouse_Uterus/figures/Ligand/13642.png
- output/report/Mouse_Uterus/figures/Ligand/69638.png
- output/report/Mouse_Uterus/figures/Ligand/14068.png
- output/report/Mouse_Uterus/figures/Ligand/14069.png
- output/report/Mouse_Uterus/figures/Ligand/14103.png
- output/report/Mouse_Uterus/figures/Ligand/14164.png
- output/report/Mouse_Uterus/figures/Ligand/14172.png
- output/report/Mouse_Uterus/figures/Ligand/14178.png
- output/report/Mouse_Uterus/figures/Ligand/14180.png
- output/report/Mouse_Uterus/figures/Ligand/14268.png
- output/report/Mouse_Uterus/figures/Ligand/14456.png
- output/report/Mouse_Uterus/figures/Ligand/23886.png
- output/report/Mouse_Uterus/figures/Ligand/14573.png
- output/report/Mouse_Uterus/figures/Ligand/225642.png
- output/report/Mouse_Uterus/figures/Ligand/15117.png
- output/report/Mouse_Uterus/figures/Ligand/15200.png
- output/report/Mouse_Uterus/figures/Ligand/15186.png
- output/report/Mouse_Uterus/figures/Ligand/15896.png
- output/report/Mouse_Uterus/figures/Ligand/16000.png
- output/report/Mouse_Uterus/figures/Ligand/16002.png
- output/report/Mouse_Uterus/figures/Ligand/16173.png
- output/report/Mouse_Uterus/figures/Ligand/76527.png
- output/report/Mouse_Uterus/figures/Ligand/16191.png
- output/report/Mouse_Uterus/figures/Ligand/16323.png
- output/report/Mouse_Uterus/figures/Ligand/16449.png
- output/report/Mouse_Uterus/figures/Ligand/17311.png
- output/report/Mouse_Uterus/figures/Ligand/16773.png
- output/report/Mouse_Uterus/figures/Ligand/16782.png
- output/report/Mouse_Uterus/figures/Ligand/259301.png
- output/report/Mouse_Uterus/figures/Ligand/16878.png
- output/report/Mouse_Uterus/figures/Ligand/16994.png
- output/report/Mouse_Uterus/figures/Ligand/17002.png
- output/report/Mouse_Uterus/figures/Ligand/17967.png
- output/report/Mouse_Uterus/figures/Ligand/17986.png
- output/report/Mouse_Uterus/figures/Ligand/18073.png
- output/report/Mouse_Uterus/figures/Ligand/114249.png
- output/report/Mouse_Uterus/figures/Ligand/18159.png
- output/report/Mouse_Uterus/figures/Ligand/109648.png
- output/report/Mouse_Uterus/figures/Ligand/67405.png
- output/report/Mouse_Uterus/figures/Ligand/18413.png
- output/report/Mouse_Uterus/figures/Ligand/18590.png
- output/report/Mouse_Uterus/figures/Ligand/54635.png
- output/report/Mouse_Uterus/figures/Ligand/18619.png
- output/report/Mouse_Uterus/figures/Ligand/18654.png
- output/report/Mouse_Uterus/figures/Ligand/18791.png
- output/report/Mouse_Uterus/figures/Ligand/19227.png
- output/report/Mouse_Uterus/figures/Ligand/19242.png
- output/report/Mouse_Uterus/figures/Ligand/71660.png
- output/report/Mouse_Uterus/figures/Ligand/19699.png
- output/report/Mouse_Uterus/figures/Ligand/19701.png
- output/report/Mouse_Uterus/figures/Ligand/72780.png
- output/report/Mouse_Uterus/figures/Ligand/20345.png
- output/report/Mouse_Uterus/figures/Ligand/20349.png
- output/report/Mouse_Uterus/figures/Ligand/20356.png
- output/report/Mouse_Uterus/figures/Ligand/20361.png
- output/report/Mouse_Uterus/figures/Ligand/20720.png
- output/report/Mouse_Uterus/figures/Ligand/12258.png
- output/report/Mouse_Uterus/figures/Ligand/74499.png
- output/report/Mouse_Uterus/figures/Ligand/20750.png
- output/report/Mouse_Uterus/figures/Ligand/21333.png
- output/report/Mouse_Uterus/figures/Ligand/21803.png
- output/report/Mouse_Uterus/figures/Ligand/21808.png
- output/report/Mouse_Uterus/figures/Ligand/21825.png
- output/report/Mouse_Uterus/figures/Ligand/22035.png
- output/report/Mouse_Uterus/figures/Ligand/50930.png
- output/report/Mouse_Uterus/figures/Ligand/21990.png
- output/report/Mouse_Uterus/figures/Ligand/22041.png
- output/report/Mouse_Uterus/figures/Ligand/22329.png
- output/report/Mouse_Uterus/figures/Ligand/22370.png
- output/report/Mouse_Uterus/figures/Ligand/22411.png
- output/report/Mouse_Uterus/figures/Ligand/22418.png
- output/report/Mouse_Uterus/figures/Ligand/22421.png
- output/report/Mouse_Uterus/figures/Ligand/16963.png
- output/report/Mouse_Uterus/figures/Ligand/14560.png
- output/report/Mouse_Uterus/figures/Ligand/21809.png
- output/report/Mouse_Uterus/figures/Ligand/22339.png
- output/report/Mouse_Uterus/figures/Receptor/
- output/report/Mouse_Uterus/figures/Receptor/20971.png
- output/report/Mouse_Uterus/figures/Receptor/11689.png
- output/report/Mouse_Uterus/figures/Receptor/21687.png
- output/report/Mouse_Uterus/figures/Receptor/21846.png
- output/report/Mouse_Uterus/figures/Receptor/23796.png
- output/report/Mouse_Uterus/figures/Receptor/18053.png
- output/report/Mouse_Uterus/figures/Receptor/18212.png
- output/report/Mouse_Uterus/figures/Receptor/12267.png
- output/report/Mouse_Uterus/figures/Receptor/16411.png
- output/report/Mouse_Uterus/figures/Receptor/16414.png
- output/report/Mouse_Uterus/figures/Receptor/54598.png
- output/report/Mouse_Uterus/figures/Receptor/51801.png
- output/report/Mouse_Uterus/figures/Receptor/54409.png
- output/report/Mouse_Uterus/figures/Receptor/56089.png
- output/report/Mouse_Uterus/figures/Receptor/12772.png
- output/report/Mouse_Uterus/figures/Receptor/12774.png
- output/report/Mouse_Uterus/figures/Receptor/12766.png
- output/report/Mouse_Uterus/figures/Receptor/12768.png
- output/report/Mouse_Uterus/figures/Receptor/12775.png
- output/report/Mouse_Uterus/figures/Receptor/20344.png
- output/report/Mouse_Uterus/figures/Receptor/20343.png
- output/report/Mouse_Uterus/figures/Receptor/16421.png
- output/report/Mouse_Uterus/figures/Receptor/109700.png
- output/report/Mouse_Uterus/figures/Receptor/20970.png
- output/report/Mouse_Uterus/figures/Receptor/12778.png
- output/report/Mouse_Uterus/figures/Receptor/12145.png
- output/report/Mouse_Uterus/figures/Receptor/15245.png
- output/report/Mouse_Uterus/figures/Receptor/19207.png
- output/report/Mouse_Uterus/figures/Receptor/18131.png
- output/report/Mouse_Uterus/figures/Receptor/13618.png
- output/report/Mouse_Uterus/figures/Receptor/13838.png
- output/report/Mouse_Uterus/figures/Receptor/13841.png
- output/report/Mouse_Uterus/figures/Receptor/270190.png
- output/report/Mouse_Uterus/figures/Receptor/14183.png
- output/report/Mouse_Uterus/figures/Receptor/14186.png
- output/report/Mouse_Uterus/figures/Receptor/16401.png
- output/report/Mouse_Uterus/figures/Receptor/241226.png
- output/report/Mouse_Uterus/figures/Receptor/15366.png
- output/report/Mouse_Uterus/figures/Receptor/16408.png
- output/report/Mouse_Uterus/figures/Receptor/16001.png
- output/report/Mouse_Uterus/figures/Receptor/16182.png
- output/report/Mouse_Uterus/figures/Receptor/16174.png
- output/report/Mouse_Uterus/figures/Receptor/12978.png
- output/report/Mouse_Uterus/figures/Receptor/68010.png
- output/report/Mouse_Uterus/figures/Receptor/16590.png
- output/report/Mouse_Uterus/figures/Receptor/16403.png
- output/report/Mouse_Uterus/figures/Receptor/192897.png
- output/report/Mouse_Uterus/figures/Receptor/19649.png
- output/report/Mouse_Uterus/figures/Receptor/19268.png
- output/report/Mouse_Uterus/figures/Receptor/18166.png
- output/report/Mouse_Uterus/figures/Receptor/18595.png
- output/report/Mouse_Uterus/figures/Receptor/14257.png
- output/report/Mouse_Uterus/figures/Receptor/16542.png
- output/report/Mouse_Uterus/figures/Receptor/14254.png
- output/report/Mouse_Uterus/figures/Receptor/18186.png
- output/report/Mouse_Uterus/figures/Receptor/19263.png
- output/report/Mouse_Uterus/figures/Receptor/19283.png
- output/report/Mouse_Uterus/figures/Receptor/14160.png
- output/report/Mouse_Uterus/figures/Receptor/67784.png
- output/report/Mouse_Uterus/figures/Receptor/12491.png
- output/report/Mouse_Uterus/figures/Receptor/22042.png
- output/report/Mouse_Uterus/figures/Receptor/14368.png
- output/report/Mouse_Uterus/figures/Receptor/11608.png
- output/report/Mouse_Uterus/figures/Receptor/11609.png
- output/report/Mouse_Uterus/figures/Receptor/54140.png
- output/report/Mouse_Uterus/figures/Receptor/12273.png
- output/report/Mouse_Uterus/figures/Receptor/12504.png
- output/report/Mouse_Uterus/figures/Receptor/13051.png
- output/report/Mouse_Uterus/figures/Receptor/80901.png
- output/report/Mouse_Uterus/figures/Receptor/13608.png
- output/report/Mouse_Uterus/figures/Receptor/14063.png
- output/report/Mouse_Uterus/figures/Receptor/93897.png
- output/report/Mouse_Uterus/figures/Receptor/14919.png
- output/report/Mouse_Uterus/figures/Receptor/16161.png
- output/report/Mouse_Uterus/figures/Receptor/16165.png
- output/report/Mouse_Uterus/figures/Receptor/16169.png
- output/report/Mouse_Uterus/figures/Receptor/50905.png
- output/report/Mouse_Uterus/figures/Receptor/57890.png
- output/report/Mouse_Uterus/figures/Receptor/16178.png
- output/report/Mouse_Uterus/figures/Receptor/17082.png
- output/report/Mouse_Uterus/figures/Receptor/60504.png
- output/report/Mouse_Uterus/figures/Receptor/16184.png
- output/report/Mouse_Uterus/figures/Receptor/16185.png
- output/report/Mouse_Uterus/figures/Receptor/16186.png
- output/report/Mouse_Uterus/figures/Receptor/16197.png
- output/report/Mouse_Uterus/figures/Receptor/16199.png
- output/report/Mouse_Uterus/figures/Receptor/16642.png
- output/report/Mouse_Uterus/figures/Receptor/16643.png
- output/report/Mouse_Uterus/figures/Receptor/16847.png
- output/report/Mouse_Uterus/figures/Receptor/14745.png
- output/report/Mouse_Uterus/figures/Receptor/78134.png
- output/report/Mouse_Uterus/figures/Receptor/14725.png
- output/report/Mouse_Uterus/figures/Receptor/17202.png
- output/report/Mouse_Uterus/figures/Receptor/107589.png
- output/report/Mouse_Uterus/figures/Receptor/14767.png
- output/report/Mouse_Uterus/figures/Receptor/18162.png
- output/report/Mouse_Uterus/figures/Receptor/18566.png
- output/report/Mouse_Uterus/figures/Receptor/18575.png
- output/report/Mouse_Uterus/figures/Receptor/18596.png
- output/report/Mouse_Uterus/figures/Receptor/18793.png
- output/report/Mouse_Uterus/figures/Receptor/19116.png
- output/report/Mouse_Uterus/figures/Receptor/268902.png
- output/report/Mouse_Uterus/figures/Receptor/74144.png
- output/report/Mouse_Uterus/figures/Receptor/381489.png
- output/report/Mouse_Uterus/figures/Receptor/20778.png
- output/report/Mouse_Uterus/figures/Receptor/20607.png
- output/report/Mouse_Uterus/figures/Receptor/27279.png
- output/report/Mouse_Uterus/figures/Receptor/72049.png
- output/report/Mouse_Uterus/figures/Receptor/21936.png
- output/report/Mouse_Uterus/figures/Receptor/21942.png
- output/report/Mouse_Uterus/figures/Tagcloud/
- output/report/Mouse_Uterus/figures/Tagcloud/MeSH_A_pattern_2_5.png
- output/report/Mouse_Uterus/figures/Tagcloud/MeSH_B_pattern_2_5.png
- output/report/Mouse_Uterus/figures/Tagcloud/MeSH_C_pattern_2_5.png
- output/report/Mouse_Uterus/figures/Tagcloud/MeSH_D_pattern_2_5.png
- output/report/Mouse_Uterus/figures/Tagcloud/MeSH_E_pattern_2_5.png
- output/report/Mouse_Uterus/figures/Tagcloud/MeSH_F_pattern_2_5.png
- output/report/Mouse_Uterus/figures/Tagcloud/MeSH_G_pattern_2_5.png
- output/report/Mouse_Uterus/figures/Tagcloud/MeSH_H_pattern_2_5.png
- output/report/Mouse_Uterus/figures/Tagcloud/MeSH_I_pattern_2_5.png
- output/report/Mouse_Uterus/figures/Tagcloud/MeSH_J_pattern_2_5.png
- output/report/Mouse_Uterus/figures/Tagcloud/MeSH_L_pattern_2_5.png
- output/report/Mouse_Uterus/figures/Tagcloud/MeSH_M_pattern_2_5.png
- output/report/Mouse_Uterus/figures/Tagcloud/MeSH_N_pattern_2_5.png
- output/report/Mouse_Uterus/figures/Tagcloud/MeSH_Z_pattern_2_5.png
- output/report/Mouse_Uterus/figures/Tagcloud/Reactome_pattern_2_5.png
- output/report/Mouse_Uterus/figures/Tagcloud/MeSH_A_pattern_4_5.png
- output/report/Mouse_Uterus/figures/Tagcloud/MeSH_B_pattern_4_5.png
- output/report/Mouse_Uterus/figures/Tagcloud/MeSH_C_pattern_4_5.png
- output/report/Mouse_Uterus/figures/Tagcloud/MeSH_D_pattern_4_5.png
- output/report/Mouse_Uterus/figures/Tagcloud/MeSH_E_pattern_4_5.png
- output/report/Mouse_Uterus/figures/Tagcloud/MeSH_F_pattern_4_5.png
- output/report/Mouse_Uterus/figures/Tagcloud/MeSH_G_pattern_4_5.png
- output/report/Mouse_Uterus/figures/Tagcloud/MeSH_H_pattern_4_5.png
- output/report/Mouse_Uterus/figures/Tagcloud/MeSH_J_pattern_4_5.png
- output/report/Mouse_Uterus/figures/Tagcloud/MeSH_M_pattern_4_5.png
- output/report/Mouse_Uterus/figures/Tagcloud/MeSH_N_pattern_4_5.png
- output/report/Mouse_Uterus/figures/Tagcloud/Reactome_pattern_4_5.png
- output/report/Mouse_Uterus/figures/Tagcloud/MeSH_A_pattern_6_4.png
- output/report/Mouse_Uterus/figures/Tagcloud/MeSH_B_pattern_6_4.png
- output/report/Mouse_Uterus/figures/Tagcloud/MeSH_C_pattern_6_4.png
- output/report/Mouse_Uterus/figures/Tagcloud/MeSH_D_pattern_6_4.png
- output/report/Mouse_Uterus/figures/Tagcloud/MeSH_E_pattern_6_4.png
- output/report/Mouse_Uterus/figures/Tagcloud/MeSH_F_pattern_6_4.png
- output/report/Mouse_Uterus/figures/Tagcloud/MeSH_G_pattern_6_4.png
- output/report/Mouse_Uterus/figures/Tagcloud/MeSH_H_pattern_6_4.png
- output/report/Mouse_Uterus/figures/Tagcloud/MeSH_J_pattern_6_4.png
- output/report/Mouse_Uterus/figures/Tagcloud/MeSH_L_pattern_6_4.png
- output/report/Mouse_Uterus/figures/Tagcloud/Reactome_pattern_6_4.png
- output/report/Mouse_Uterus/figures/Tagcloud/MeSH_A_pattern_7_5.png
- output/report/Mouse_Uterus/figures/Tagcloud/MeSH_B_pattern_7_5.png
- output/report/Mouse_Uterus/figures/Tagcloud/MeSH_C_pattern_7_5.png
- output/report/Mouse_Uterus/figures/Tagcloud/MeSH_D_pattern_7_5.png
- output/report/Mouse_Uterus/figures/Tagcloud/MeSH_E_pattern_7_5.png
- output/report/Mouse_Uterus/figures/Tagcloud/MeSH_F_pattern_7_5.png
- output/report/Mouse_Uterus/figures/Tagcloud/MeSH_G_pattern_7_5.png
- output/report/Mouse_Uterus/figures/Tagcloud/MeSH_H_pattern_7_5.png
- output/report/Mouse_Uterus/figures/Tagcloud/MeSH_I_pattern_7_5.png
- output/report/Mouse_Uterus/figures/Tagcloud/MeSH_J_pattern_7_5.png
- output/report/Mouse_Uterus/figures/Tagcloud/MeSH_K_pattern_7_5.png
- output/report/Mouse_Uterus/figures/Tagcloud/MeSH_L_pattern_7_5.png
- output/report/Mouse_Uterus/figures/Tagcloud/MeSH_M_pattern_7_5.png
- output/report/Mouse_Uterus/figures/Tagcloud/MeSH_N_pattern_7_5.png
- output/report/Mouse_Uterus/figures/Tagcloud/Reactome_pattern_7_5.png
- output/report/Mouse_Uterus/figures/Tagcloud/MeSH_A_pattern_5_5.png
- output/report/Mouse_Uterus/figures/Tagcloud/MeSH_B_pattern_5_5.png
- output/report/Mouse_Uterus/figures/Tagcloud/MeSH_C_pattern_5_5.png
- output/report/Mouse_Uterus/figures/Tagcloud/MeSH_D_pattern_5_5.png
- output/report/Mouse_Uterus/figures/Tagcloud/MeSH_E_pattern_5_5.png
- output/report/Mouse_Uterus/figures/Tagcloud/MeSH_F_pattern_5_5.png
- output/report/Mouse_Uterus/figures/Tagcloud/MeSH_G_pattern_5_5.png
- output/report/Mouse_Uterus/figures/Tagcloud/MeSH_H_pattern_5_5.png
- output/report/Mouse_Uterus/figures/Tagcloud/MeSH_J_pattern_5_5.png
[truncated: 650 more entries]
