# Supplementary material for: Sctensor detects many-to-many cell–cell interactions from single cell RNA-sequencing data
Source: BMC Bioinformatics. 2023 Nov 7;24:420. doi: 10.1186/s12859-023-05490-y (PMC10631077; doi:10.1186/s12859-023-05490-y)
Supplement: Supplementary file 18 — Additional file 18. HTML report of VisualCortex. [file 12859_2023_5490_MOESM18_ESM.zip]

Archive with 1,109 entries (1,104 files):
- output/report/Mouse_VisualCortex/
- output/report/Mouse_VisualCortex/figures/
- output/report/Mouse_VisualCortex/figures/Ligand/
- output/report/Mouse_VisualCortex/figures/Ligand/232345.png
- output/report/Mouse_VisualCortex/figures/Ligand/11516.png
- output/report/Mouse_VisualCortex/figures/Ligand/11606.png
- output/report/Mouse_VisualCortex/figures/Ligand/11690.png
- output/report/Mouse_VisualCortex/figures/Ligand/11601.png
- output/report/Mouse_VisualCortex/figures/Ligand/11602.png
- output/report/Mouse_VisualCortex/figures/Ligand/72713.png
- output/report/Mouse_VisualCortex/figures/Ligand/16952.png
- output/report/Mouse_VisualCortex/figures/Ligand/30878.png
- output/report/Mouse_VisualCortex/figures/Ligand/11816.png
- output/report/Mouse_VisualCortex/figures/Ligand/12064.png
- output/report/Mouse_VisualCortex/figures/Ligand/12155.png
- output/report/Mouse_VisualCortex/figures/Ligand/12156.png
- output/report/Mouse_VisualCortex/figures/Ligand/110075.png
- output/report/Mouse_VisualCortex/figures/Ligand/12159.png
- output/report/Mouse_VisualCortex/figures/Ligand/12160.png
- output/report/Mouse_VisualCortex/figures/Ligand/12162.png
- output/report/Mouse_VisualCortex/figures/Ligand/12310.png
- output/report/Mouse_VisualCortex/figures/Ligand/12424.png
- output/report/Mouse_VisualCortex/figures/Ligand/20293.png
- output/report/Mouse_VisualCortex/figures/Ligand/20296.png
- output/report/Mouse_VisualCortex/figures/Ligand/20297.png
- output/report/Mouse_VisualCortex/figures/Ligand/20299.png
- output/report/Mouse_VisualCortex/figures/Ligand/56221.png
- output/report/Mouse_VisualCortex/figures/Ligand/20302.png
- output/report/Mouse_VisualCortex/figures/Ligand/20303.png
- output/report/Mouse_VisualCortex/figures/Ligand/20304.png
- output/report/Mouse_VisualCortex/figures/Ligand/20305.png
- output/report/Mouse_VisualCortex/figures/Ligand/20306.png
- output/report/Mouse_VisualCortex/figures/Ligand/20307.png
- output/report/Mouse_VisualCortex/figures/Ligand/12484.png
- output/report/Mouse_VisualCortex/figures/Ligand/12643.png
- output/report/Mouse_VisualCortex/figures/Ligand/12803.png
- output/report/Mouse_VisualCortex/figures/Ligand/12822.png
- output/report/Mouse_VisualCortex/figures/Ligand/12842.png
- output/report/Mouse_VisualCortex/figures/Ligand/12824.png
- output/report/Mouse_VisualCortex/figures/Ligand/12826.png
- output/report/Mouse_VisualCortex/figures/Ligand/53867.png
- output/report/Mouse_VisualCortex/figures/Ligand/12854.png
- output/report/Mouse_VisualCortex/figures/Ligand/12918.png
- output/report/Mouse_VisualCortex/figures/Ligand/13019.png
- output/report/Mouse_VisualCortex/figures/Ligand/15945.png
- output/report/Mouse_VisualCortex/figures/Ligand/20315.png
- output/report/Mouse_VisualCortex/figures/Ligand/66102.png
- output/report/Mouse_VisualCortex/figures/Ligand/20311.png
- output/report/Mouse_VisualCortex/figures/Ligand/13363.png
- output/report/Mouse_VisualCortex/figures/Ligand/13386.png
- output/report/Mouse_VisualCortex/figures/Ligand/13388.png
- output/report/Mouse_VisualCortex/figures/Ligand/13389.png
- output/report/Mouse_VisualCortex/figures/Ligand/54485.png
- output/report/Mouse_VisualCortex/figures/Ligand/75219.png
- output/report/Mouse_VisualCortex/figures/Ligand/13614.png
- output/report/Mouse_VisualCortex/figures/Ligand/13615.png
- output/report/Mouse_VisualCortex/figures/Ligand/13616.png
- output/report/Mouse_VisualCortex/figures/Ligand/13637.png
- output/report/Mouse_VisualCortex/figures/Ligand/13638.png
- output/report/Mouse_VisualCortex/figures/Ligand/13640.png
- output/report/Mouse_VisualCortex/figures/Ligand/13642.png
- output/report/Mouse_VisualCortex/figures/Ligand/13643.png
- output/report/Mouse_VisualCortex/figures/Ligand/71920.png
- output/report/Mouse_VisualCortex/figures/Ligand/14068.png
- output/report/Mouse_VisualCortex/figures/Ligand/14071.png
- output/report/Mouse_VisualCortex/figures/Ligand/14103.png
- output/report/Mouse_VisualCortex/figures/Ligand/14164.png
- output/report/Mouse_VisualCortex/figures/Ligand/14165.png
- output/report/Mouse_VisualCortex/figures/Ligand/14166.png
- output/report/Mouse_VisualCortex/figures/Ligand/14167.png
- output/report/Mouse_VisualCortex/figures/Ligand/14168.png
- output/report/Mouse_VisualCortex/figures/Ligand/14169.png
- output/report/Mouse_VisualCortex/figures/Ligand/80903.png
- output/report/Mouse_VisualCortex/figures/Ligand/14171.png
- output/report/Mouse_VisualCortex/figures/Ligand/14173.png
- output/report/Mouse_VisualCortex/figures/Ligand/14178.png
- output/report/Mouse_VisualCortex/figures/Ligand/14180.png
- output/report/Mouse_VisualCortex/figures/Ligand/14268.png
- output/report/Mouse_VisualCortex/figures/Ligand/14415.png
- output/report/Mouse_VisualCortex/figures/Ligand/14459.png
- output/report/Mouse_VisualCortex/figures/Ligand/14560.png
- output/report/Mouse_VisualCortex/figures/Ligand/12165.png
- output/report/Mouse_VisualCortex/figures/Ligand/242316.png
- output/report/Mouse_VisualCortex/figures/Ligand/58991.png
- output/report/Mouse_VisualCortex/figures/Ligand/225642.png
- output/report/Mouse_VisualCortex/figures/Ligand/15200.png
- output/report/Mouse_VisualCortex/figures/Ligand/15139.png
- output/report/Mouse_VisualCortex/figures/Ligand/15171.png
- output/report/Mouse_VisualCortex/figures/Ligand/15186.png
- output/report/Mouse_VisualCortex/figures/Ligand/15234.png
- output/report/Mouse_VisualCortex/figures/Ligand/15894.png
- output/report/Mouse_VisualCortex/figures/Ligand/15896.png
- output/report/Mouse_VisualCortex/figures/Ligand/15898.png
- output/report/Mouse_VisualCortex/figures/Ligand/15974.png
- output/report/Mouse_VisualCortex/figures/Ligand/16000.png
- output/report/Mouse_VisualCortex/figures/Ligand/16002.png
- output/report/Mouse_VisualCortex/figures/Ligand/16147.png
- output/report/Mouse_VisualCortex/figures/Ligand/16159.png
- output/report/Mouse_VisualCortex/figures/Ligand/56069.png
- output/report/Mouse_VisualCortex/figures/Ligand/16175.png
- output/report/Mouse_VisualCortex/figures/Ligand/16176.png
- output/report/Mouse_VisualCortex/figures/Ligand/16177.png
- output/report/Mouse_VisualCortex/figures/Ligand/16181.png
- output/report/Mouse_VisualCortex/figures/Ligand/50929.png
- output/report/Mouse_VisualCortex/figures/Ligand/83430.png
- output/report/Mouse_VisualCortex/figures/Ligand/246779.png
- output/report/Mouse_VisualCortex/figures/Ligand/77125.png
- output/report/Mouse_VisualCortex/figures/Ligand/76527.png
- output/report/Mouse_VisualCortex/figures/Ligand/16323.png
- output/report/Mouse_VisualCortex/figures/Ligand/16324.png
- output/report/Mouse_VisualCortex/figures/Ligand/23919.png
- output/report/Mouse_VisualCortex/figures/Ligand/16449.png
- output/report/Mouse_VisualCortex/figures/Ligand/17311.png
- output/report/Mouse_VisualCortex/figures/Ligand/16772.png
- output/report/Mouse_VisualCortex/figures/Ligand/16773.png
- output/report/Mouse_VisualCortex/figures/Ligand/16782.png
- output/report/Mouse_VisualCortex/figures/Ligand/320202.png
- output/report/Mouse_VisualCortex/figures/Ligand/16992.png
- output/report/Mouse_VisualCortex/figures/Ligand/17242.png
- output/report/Mouse_VisualCortex/figures/Ligand/17386.png
- output/report/Mouse_VisualCortex/figures/Ligand/17395.png
- output/report/Mouse_VisualCortex/figures/Ligand/17986.png
- output/report/Mouse_VisualCortex/figures/Ligand/18073.png
- output/report/Mouse_VisualCortex/figures/Ligand/245537.png
- output/report/Mouse_VisualCortex/figures/Ligand/68039.png
- output/report/Mouse_VisualCortex/figures/Ligand/56183.png
- output/report/Mouse_VisualCortex/figures/Ligand/18119.png
- output/report/Mouse_VisualCortex/figures/Ligand/208990.png
- output/report/Mouse_VisualCortex/figures/Ligand/114249.png
- output/report/Mouse_VisualCortex/figures/Ligand/18159.png
- output/report/Mouse_VisualCortex/figures/Ligand/109648.png
- output/report/Mouse_VisualCortex/figures/Ligand/18183.png
- output/report/Mouse_VisualCortex/figures/Ligand/18188.png
- output/report/Mouse_VisualCortex/figures/Ligand/18205.png
- output/report/Mouse_VisualCortex/figures/Ligand/57764.png
- output/report/Mouse_VisualCortex/figures/Ligand/80883.png
- output/report/Mouse_VisualCortex/figures/Ligand/67405.png
- output/report/Mouse_VisualCortex/figures/Ligand/18231.png
- output/report/Mouse_VisualCortex/figures/Ligand/104079.png
- output/report/Mouse_VisualCortex/figures/Ligand/18413.png
- output/report/Mouse_VisualCortex/figures/Ligand/18590.png
- output/report/Mouse_VisualCortex/figures/Ligand/18591.png
- output/report/Mouse_VisualCortex/figures/Ligand/54635.png
- output/report/Mouse_VisualCortex/figures/Ligand/71785.png
- output/report/Mouse_VisualCortex/figures/Ligand/18610.png
- output/report/Mouse_VisualCortex/figures/Ligand/18619.png
- output/report/Mouse_VisualCortex/figures/Ligand/18654.png
- output/report/Mouse_VisualCortex/figures/Ligand/18791.png
- output/report/Mouse_VisualCortex/figures/Ligand/110312.png
- output/report/Mouse_VisualCortex/figures/Ligand/18155.png
- output/report/Mouse_VisualCortex/figures/Ligand/57349.png
- output/report/Mouse_VisualCortex/figures/Ligand/19164.png
- output/report/Mouse_VisualCortex/figures/Ligand/19225.png
- output/report/Mouse_VisualCortex/figures/Ligand/19227.png
- output/report/Mouse_VisualCortex/figures/Ligand/71660.png
- output/report/Mouse_VisualCortex/figures/Ligand/19701.png
- output/report/Mouse_VisualCortex/figures/Ligand/19773.png
- output/report/Mouse_VisualCortex/figures/Ligand/192199.png
- output/report/Mouse_VisualCortex/figures/Ligand/239405.png
- output/report/Mouse_VisualCortex/figures/Ligand/72780.png
- output/report/Mouse_VisualCortex/figures/Ligand/228770.png
- output/report/Mouse_VisualCortex/figures/Ligand/20345.png
- output/report/Mouse_VisualCortex/figures/Ligand/20346.png
- output/report/Mouse_VisualCortex/figures/Ligand/20348.png
- output/report/Mouse_VisualCortex/figures/Ligand/20349.png
- output/report/Mouse_VisualCortex/figures/Ligand/20354.png
- output/report/Mouse_VisualCortex/figures/Ligand/20356.png
- output/report/Mouse_VisualCortex/figures/Ligand/214968.png
- output/report/Mouse_VisualCortex/figures/Ligand/18787.png
- output/report/Mouse_VisualCortex/figures/Ligand/12258.png
- output/report/Mouse_VisualCortex/figures/Ligand/20423.png
- output/report/Mouse_VisualCortex/figures/Ligand/20563.png
- output/report/Mouse_VisualCortex/figures/Ligand/20750.png
- output/report/Mouse_VisualCortex/figures/Ligand/20604.png
- output/report/Mouse_VisualCortex/figures/Ligand/21333.png
- output/report/Mouse_VisualCortex/figures/Ligand/21334.png
- output/report/Mouse_VisualCortex/figures/Ligand/21808.png
- output/report/Mouse_VisualCortex/figures/Ligand/21809.png
- output/report/Mouse_VisualCortex/figures/Ligand/21825.png
- output/report/Mouse_VisualCortex/figures/Ligand/21826.png
- output/report/Mouse_VisualCortex/figures/Ligand/21832.png
- output/report/Mouse_VisualCortex/figures/Ligand/22035.png
- output/report/Mouse_VisualCortex/figures/Ligand/240873.png
- output/report/Mouse_VisualCortex/figures/Ligand/21949.png
- output/report/Mouse_VisualCortex/figures/Ligand/22041.png
- output/report/Mouse_VisualCortex/figures/Ligand/22044.png
- output/report/Mouse_VisualCortex/figures/Ligand/53603.png
- output/report/Mouse_VisualCortex/figures/Ligand/22329.png
- output/report/Mouse_VisualCortex/figures/Ligand/22339.png
- output/report/Mouse_VisualCortex/figures/Ligand/22341.png
- output/report/Mouse_VisualCortex/figures/Ligand/22353.png
- output/report/Mouse_VisualCortex/figures/Ligand/22370.png
- output/report/Mouse_VisualCortex/figures/Ligand/22408.png
- output/report/Mouse_VisualCortex/figures/Ligand/22415.png
- output/report/Mouse_VisualCortex/figures/Ligand/22417.png
- output/report/Mouse_VisualCortex/figures/Ligand/22418.png
- output/report/Mouse_VisualCortex/figures/Ligand/22421.png
- output/report/Mouse_VisualCortex/figures/Ligand/22788.png
- output/report/Mouse_VisualCortex/figures/Receptor/
- output/report/Mouse_VisualCortex/figures/Receptor/22354.png
- output/report/Mouse_VisualCortex/figures/Receptor/11609.png
- output/report/Mouse_VisualCortex/figures/Receptor/17171.png
- output/report/Mouse_VisualCortex/figures/Receptor/11607.png
- output/report/Mouse_VisualCortex/figures/Receptor/11689.png
- output/report/Mouse_VisualCortex/figures/Receptor/21687.png
- output/report/Mouse_VisualCortex/figures/Receptor/14293.png
- output/report/Mouse_VisualCortex/figures/Receptor/14289.png
- output/report/Mouse_VisualCortex/figures/Receptor/23796.png
- output/report/Mouse_VisualCortex/figures/Receptor/16835.png
- output/report/Mouse_VisualCortex/figures/Receptor/11480.png
- output/report/Mouse_VisualCortex/figures/Receptor/11482.png
- output/report/Mouse_VisualCortex/figures/Receptor/54598.png
- output/report/Mouse_VisualCortex/figures/Receptor/54409.png
- output/report/Mouse_VisualCortex/figures/Receptor/56089.png
- output/report/Mouse_VisualCortex/figures/Receptor/12426.png
- output/report/Mouse_VisualCortex/figures/Receptor/12772.png
- output/report/Mouse_VisualCortex/figures/Receptor/12771.png
- output/report/Mouse_VisualCortex/figures/Receptor/12774.png
- output/report/Mouse_VisualCortex/figures/Receptor/12768.png
- output/report/Mouse_VisualCortex/figures/Receptor/237716.png
- output/report/Mouse_VisualCortex/figures/Receptor/12804.png
- output/report/Mouse_VisualCortex/figures/Receptor/14733.png
- output/report/Mouse_VisualCortex/figures/Receptor/12305.png
- output/report/Mouse_VisualCortex/figures/Receptor/18214.png
- output/report/Mouse_VisualCortex/figures/Receptor/109700.png
- output/report/Mouse_VisualCortex/figures/Receptor/320910.png
- output/report/Mouse_VisualCortex/figures/Receptor/20605.png
- output/report/Mouse_VisualCortex/figures/Receptor/20606.png
- output/report/Mouse_VisualCortex/figures/Receptor/20607.png
- output/report/Mouse_VisualCortex/figures/Receptor/12922.png
- output/report/Mouse_VisualCortex/figures/Receptor/12778.png
- output/report/Mouse_VisualCortex/figures/Receptor/15245.png
- output/report/Mouse_VisualCortex/figures/Receptor/19207.png
- output/report/Mouse_VisualCortex/figures/Receptor/18131.png
- output/report/Mouse_VisualCortex/figures/Receptor/18132.png
- output/report/Mouse_VisualCortex/figures/Receptor/16400.png
- output/report/Mouse_VisualCortex/figures/Receptor/16403.png
- output/report/Mouse_VisualCortex/figures/Receptor/13617.png
- output/report/Mouse_VisualCortex/figures/Receptor/13618.png
- output/report/Mouse_VisualCortex/figures/Receptor/13836.png
- output/report/Mouse_VisualCortex/figures/Receptor/13837.png
- output/report/Mouse_VisualCortex/figures/Receptor/13838.png
- output/report/Mouse_VisualCortex/figures/Receptor/13839.png
- output/report/Mouse_VisualCortex/figures/Receptor/13841.png
- output/report/Mouse_VisualCortex/figures/Receptor/270190.png
- output/report/Mouse_VisualCortex/figures/Receptor/13844.png
- output/report/Mouse_VisualCortex/figures/Receptor/13848.png
- output/report/Mouse_VisualCortex/figures/Receptor/14066.png
- output/report/Mouse_VisualCortex/figures/Receptor/14102.png
- output/report/Mouse_VisualCortex/figures/Receptor/14183.png
- output/report/Mouse_VisualCortex/figures/Receptor/14184.png
- output/report/Mouse_VisualCortex/figures/Receptor/20971.png
- output/report/Mouse_VisualCortex/figures/Receptor/16401.png
- output/report/Mouse_VisualCortex/figures/Receptor/241226.png
- output/report/Mouse_VisualCortex/figures/Receptor/16416.png
- output/report/Mouse_VisualCortex/figures/Receptor/11479.png
- output/report/Mouse_VisualCortex/figures/Receptor/269275.png
- output/report/Mouse_VisualCortex/figures/Receptor/21812.png
- output/report/Mouse_VisualCortex/figures/Receptor/14829.png
- output/report/Mouse_VisualCortex/figures/Receptor/13869.png
- output/report/Mouse_VisualCortex/figures/Receptor/12273.png
- output/report/Mouse_VisualCortex/figures/Receptor/387285.png
- output/report/Mouse_VisualCortex/figures/Receptor/15465.png
- output/report/Mouse_VisualCortex/figures/Receptor/99296.png
- output/report/Mouse_VisualCortex/figures/Receptor/17295.png
- output/report/Mouse_VisualCortex/figures/Receptor/16408.png
- output/report/Mouse_VisualCortex/figures/Receptor/16411.png
- output/report/Mouse_VisualCortex/figures/Receptor/16414.png
- output/report/Mouse_VisualCortex/figures/Receptor/16161.png
- output/report/Mouse_VisualCortex/figures/Receptor/16162.png
- output/report/Mouse_VisualCortex/figures/Receptor/50905.png
- output/report/Mouse_VisualCortex/figures/Receptor/16177.png
- output/report/Mouse_VisualCortex/figures/Receptor/16180.png
- output/report/Mouse_VisualCortex/figures/Receptor/16184.png
- output/report/Mouse_VisualCortex/figures/Receptor/16186.png
- output/report/Mouse_VisualCortex/figures/Receptor/16155.png
- output/report/Mouse_VisualCortex/figures/Receptor/16154.png
- output/report/Mouse_VisualCortex/figures/Receptor/237310.png
- output/report/Mouse_VisualCortex/figures/Receptor/12978.png
- output/report/Mouse_VisualCortex/figures/Receptor/68010.png
- output/report/Mouse_VisualCortex/figures/Receptor/16590.png
- output/report/Mouse_VisualCortex/figures/Receptor/21938.png
- output/report/Mouse_VisualCortex/figures/Receptor/19263.png
- output/report/Mouse_VisualCortex/figures/Receptor/19283.png
- output/report/Mouse_VisualCortex/figures/Receptor/14366.png
- output/report/Mouse_VisualCortex/figures/Receptor/107515.png
- output/report/Mouse_VisualCortex/figures/Receptor/18191.png
- output/report/Mouse_VisualCortex/figures/Receptor/230103.png
- output/report/Mouse_VisualCortex/figures/Receptor/18167.png
- output/report/Mouse_VisualCortex/figures/Receptor/14585.png
- output/report/Mouse_VisualCortex/figures/Receptor/14586.png
- output/report/Mouse_VisualCortex/figures/Receptor/19713.png
- output/report/Mouse_VisualCortex/figures/Receptor/18217.png
- output/report/Mouse_VisualCortex/figures/Receptor/18414.png
- output/report/Mouse_VisualCortex/figures/Receptor/18595.png
- output/report/Mouse_VisualCortex/figures/Receptor/18596.png
- output/report/Mouse_VisualCortex/figures/Receptor/14257.png
- output/report/Mouse_VisualCortex/figures/Receptor/16542.png
- output/report/Mouse_VisualCortex/figures/Receptor/18387.png
- output/report/Mouse_VisualCortex/figures/Receptor/14254.png
[truncated: 809 more entries]
